# Supplementary material for: Identification and Functional Assignment of Genes Implicated in Sperm Maturation of Tibetan Sheep
Source: Animals (Basel). 2023 May 6;13(9):1553. doi: 10.3390/ani13091553 (PMC10177108; doi:10.3390/ani13091553)
Supplement: Supplementary file 1 [file animals-13-01553-s001.zip › Table S3.xlsx]

## Sheet: Caput
id	Symbol	Cp_3M-1	Cp_3M-2	Cp_3M-3_fpkm	Cp_3M-4	Cp_1Y-1	Cp_1Y-2	Cp_1Y-3	Cp_1Y-4
443103	VEGFA	10.8	13.86	14.6	18.57	29.83	41.34	28.96	40.02
443203	MS4A2	0.04	0.08	0	0	0.02	1.08	4.5	0.17
443286	EPAS1	55.44	56.73	50.56	37.7	148.48	72.28	110.7	140.28
443370	POU1F1	0.02	0	0	0	1.1	0.49	0.26	1.88
443436	CD247	6.45	7.49	10.12	8.07	7.37	90.16	60.46	12.04
554257	TLR6	3.82	2.05	2.18	1.06	6.52	3.46	4.39	4.86
554317	CD80	0.26	0.2	0.18	0.07	0.47	0.16	0.34	0.78
554321	LTF	1.96	2.4	3.14	12.61	1224.37	1550.02	2328.53	1721.46
554335	ACE	9.48	5.28	6.93	4.46	5.76	32.73	17.84	11.16
780465	NOD2	0.58	0.61	0.62	0.49	1.84	1.43	1.23	1.72
100127218	AHSP	0.43	0	0.09	0.06	2.83	1.02	0.78	3.41
100141300	CIB1	33.35	29.71	30.58	34.87	103.11	85.76	72.6	86.84
100192422	MMP9	0.45	0.32	0.64	0.61	0.41	1.95	1.82	1.37
100192431	FCGR1A	5.93	5.11	3.73	3.74	37.24	12.67	71.57	20.11
100885768	TFRC	5.89	8.68	4.7	11.25	33.78	29.34	38.7	34.38
101102359	PMAIP1	1.44	1.42	0.91	1.69	3.71	4.34	6.19	5.17
101102616	GALNT2	11.2	14.83	13.24	16.33	41.92	19.43	33.75	32.17
101102873	FIGF	0.57	0.61	1.79	1.06	3.8	1.24	3.2	2.38
101103169	FLVCR1	2.15	2.8	2	4.56	51.83	96.25	51.7	76.63
101103565	SAR1B	5.63	5.12	5.36	9.04	16.84	9.69	13.48	15.48
101103717	PTPRZ1	1.65	1.61	1.56	1.33	0.96	9.53	9.04	6.67
101103916	LOC101103916	0.07	0.12	0.09	0.23	0.38	0.41	0.23	0.65
101103933	EDN2	0.29	0	0.12	0.26	17	0.33	2.38	7.34
101104155	SIX4	2.32	1.29	1.48	2.88	6.06	5.7	7.19	8.18
101104174	CXCR5	0.67	0.35	0.5	0.22	0.72	0.45	1.07	1.37
101104332	BPI	1.31	0.21	0.5	0.64	97.09	77.5	81.76	102.46
101104396	CALR	348.23	498.67	408.16	575.41	1225.18	1445.82	1200.73	1246.09
101104708	UBASH3A	0.25	0.15	0.4	0.13	0.25	1.76	0.47	0.53
101105355	SLC37A4	8.32	8.62	8.41	16.26	612.45	66.09	172.25	293.83
101105447	TREM2	1.34	0.87	1.34	0.34	5.12	2.7	3.19	3.84
101105629	VEGFC	1.98	2.16	3.2	2.62	0.92	21.65	12.9	4.13
101105675	CD34	79.39	78.25	99.57	90.44	122.83	315.68	141.81	125.26
101105839	MIXL1	0.08	0.19	0.13	0.12	0.15	7.53	3.34	0.71
101107715	ADORA2B	2.02	2.04	2.5	2.2	17.19	9.77	8.71	15.93
101107820	TESC	3.61	2.73	2.59	2.5	35.11	23.52	13.1	13.32
101107915	VTCN1	1.09	1.42	0.78	1.32	5.76	4.64	4.04	3.26
101108206	TTC7A	6.26	4.83	6	7.45	50.45	23.99	29.41	43.44
101108392	CPLX2	0	0.1	0.09	0.12	1.35	0	0.54	0.63
101108464	PADI2	1.15	1.03	1.75	0.86	16.52	9.4	9.57	9.99
101108716	FAM213A	27.43	41	34.47	51.92	285.52	248.74	180.93	234.54
101109059	SIGLEC15	0.17	0.01	0.05	0.03	0.4	0.28	0.31	0.49
101109353	FGF1	2.29	1.81	2.5	2.24	19.77	8.16	5.97	26.32
101109427	ASXL2	4.35	6	5.85	4.61	11.23	8.5	13.01	9.18
101109660	AHCYL1	21.75	19.5	20.63	26.98	71.65	52.2	59.06	65.75
101109816	ADORA1	0.22	0.2	0.32	0.03	39.42	17.13	14.11	25.35
101109886	MYB	0.16	0.2	0.22	0.82	0.77	2.22	0.59	1.32
101110289	TIPARP	2.64	3.03	2.94	2.63	6.25	5.62	5.7	7.21
101110806	PLEKHA1	10.95	11.24	10.86	12.89	25.11	23.98	26.79	23.74
101111143	CHUK	4.78	4.46	4.48	7	14.14	9.64	11.29	14.06
101111381	PM20D1	5.31	4.17	10.01	5.98	37.34	8.84	6.17	36.44
101111757	PDE4B	1.37	1.09	0.89	0.74	1.64	6.26	7.48	5.49
101111814	TMEM64	5.82	5.87	5.07	4.78	21.09	10.68	12.55	23.81
101112066	PLG	0.03	0.04	0	0.03	0.9	0.11	7.65	1.32
101112068	TPD52	5.86	7.72	5.78	16.77	7.56	18.85	20.87	29.57
101112273	PIK3AP1	1.12	0.65	0.93	0.58	6.23	3.29	5.71	5.44
101112341	BLOC1S3	5.18	3.33	4.34	5.03	19.44	7.18	10.22	13.77
101112579	LCP1	20.6	15.78	17.25	9.23	60.12	40.21	37.83	68.36
101112941	INPP5D	4.26	3.03	4.45	2	5.11	48.24	46.89	17.95
101113190	S100B	2.22	3.42	6.48	5.57	1077.75	114	568.71	1037.07
101113728	LOC101113728	346.15	504.43	331.14	255.41	8786.11	2742.23	8705.43	7365.49
101113959	PLA2G3	0.02	0.07	0.02	0.58	3.26	5.95	3.2	5.43
101114060	SEC61A1	92.19	82.03	88.29	89.73	233.53	315.48	237.98	234.07
101114314	CRIP3	3.31	2.76	2.69	1.81	4.03	6.96	7.34	6.24
101114374	DUSP3	15.83	11.9	12.54	16.98	34.1	26.91	25.46	31.92
101114495	AKAP17A	7.87	9.72	6.47	7	16.92	17.67	16.03	16.47
101114854	PELI1	3.92	4.04	4.62	4.03	12.56	6.39	10.11	13.32
101115211	THBS4	2.2	1.56	8.85	3.23	7.42	5.97	19.71	16
101115489	RUNX2	0.57	1.04	0.89	0.62	1.55	8.72	5.85	6.05
101115877	RBM47	8.82	11.83	10.69	11.32	40.49	27.4	28.39	32.83
101117046	ZP4	0	0	0	0	3.43	0	0.1	0.47
101118013	DYNC1I1	0.78	0.24	0.77	0.14	1.7	1.63	4.22	1.02
101118410	PRKCB	2.92	3	3.07	2.61	4.73	2.51	7.68	9.56
101118449	LGALS3	56.11	29.7	26.56	25.41	159.38	52.54	81.25	135.8
101119000	GPLD1	0.11	0.05	0.22	0	2.01	2.88	2.75	4.48
101119606	THEM4	1.42	1.34	1.48	2.23	6.85	3.88	4.46	5.57
101119860	PTPN22	0.19	0.31	0.36	0.11	0.7	0.35	0.99	0.95
101120171	ENPP2	21.42	17.71	20.82	21.16	49.44	40.99	126.26	88.24
101120414	SPTB	0.22	0.62	0.69	0.99	0.65	2.74	5.36	0.88
101120639	SLC46A2	3.96	3.59	3.06	2.6	20.62	57.44	86.71	33.73
101120665	MAPK10	0.02	0.26	0.05	0.13	0.15	1.53	0.48	1.31
101120954	RHBDD3	4.4	4.82	4.97	6.33	11.99	9.81	8.9	18.98
101120972	GPAM	2.67	3.37	4.05	5.64	43.99	86.39	64.35	32.67
101121313	RTKN2	0.24	0.39	0.46	0.86	1.79	0.33	0.82	1.21
101121359	LOC101121359	3.74	3.63	4.22	5.44	10.53	10.03	8.94	8.21
101121825	C5	2.13	2.91	3.98	7.57	5.8	10.83	11.29	5.29
101122289	SHPK	8.11	6.1	10.1	2.98	15.55	7.6	7.2	47.24
101122295	PRKCZ	18.35	14.03	15.92	14.93	68.92	35.61	39.63	58.2
101122437	KLF1	0.06	0.04	0	0	0.43	0.22	0.16	0.47
101122711	RGS1	1.82	0.8	1.35	1	3.2	2.47	3.21	2.76
101122795	ENPP3	0.04	0.3	0.13	0.22	88.94	44.98	129.03	82.91
101123048	ENPP1	10.57	8.28	12.62	8.77	104.41	30.85	107.49	83.32
101123369	SCIN	6.73	17.05	10.85	10.94	137.04	70.51	57.82	46.15
101123594	SEMA4A	1.68	1.39	2.07	0.94	5.26	3.94	4.88	3.02
105604195	CD151	20.68	16.06	23.06	28.51	76.53	43.18	49	58.46
105607823	LOC105607823	0	0.02	0	0	0.23	0.1	0.83	0.75
MSTRG.10290	Pde4d	2.06	2.1	2.34	1.88	14.55	21.92	20.73	13.08
MSTRG.10550	--	0	0	0	0	0.55	0.39	0.17	0.21
MSTRG.11833	--	1.79	1.6	0.94	1.55	10.37	7.02	11.72	6.86
MSTRG.13427	--	0	0	0	0	0.71	2.85	2.73	1.15
MSTRG.13585	--	3.37	2.22	1.45	3.08	7.16	5.95	6.41	6.78
MSTRG.15579	--	0	0	0	0	1.97	0	0	0.48
MSTRG.15902	--	0	0	0	0	1.6	0.32	0.45	2.29
MSTRG.15941	--	0.97	0.84	0.91	1.2	2.95	2.46	3.84	3.68
MSTRG.16764	--	0.39	0.39	0.4	0.26	0.91	0.91	0.96	0.75
MSTRG.17712	--	0	0	0	0	0	4.07	2.39	0
MSTRG.18018	--	0	0	0.14	0.18	1.1	2.15	2.14	0.37
MSTRG.18039	--	0	0	0	0	0	10.99	3.25	2.46
MSTRG.19378	--	0	0	0	0	0.14	0.18	0.11	0
MSTRG.20102	--	0.73	0.99	0.39	1.27	2.18	0.77	1.61	2.83
MSTRG.20418	--	0.08	0.07	0.05	0	0.09	0.24	0.19	0.19
MSTRG.20731	DBH	0.06	0.06	0.07	0.07	19.12	13.49	11.4	7.11
MSTRG.20733	--	0.02	0.11	0.14	0.17	23.79	76	104.95	21.36
MSTRG.22138	--	0.15	0	0	0.07	5.62	1.64	1.52	1.77
MSTRG.22464	--	0.43	0.2	0.21	0.17	1.4	0.35	0.66	0.69
MSTRG.23147	--	0	0.06	0.03	0	0.98	0.24	0.39	1.1
MSTRG.23630	--	0	0	0	0	0.17	0.4	0.38	1.97
MSTRG.24374	--	0.04	0.05	0	0	0.12	0.4	0.29	0.17
MSTRG.25267	--	0.05	0.13	0.15	0.08	1.57	0.13	0.33	0.77
MSTRG.25290	--	0.3	0	0.11	0	0.72	0.86	1.68	0.65
MSTRG.25447	--	0.29	0.2	0.42	0.33	1.46	0.56	0.76	0.86
MSTRG.26101	--	0.15	0.45	0.85	0.43	2.41	0.3	0.71	3.16
MSTRG.26166	--	0.06	0	0	0	2.15	1.86	0.72	1.6
MSTRG.26369	--	0.03	0.13	0	0	0.07	7.24	5.24	0.71
MSTRG.28376	--	0.11	0.12	1.56	1.75	0.64	11.84	7.9	0.72
MSTRG.29159	--	0.05	0	0.17	0	0.88	0.05	0.65	0.29
MSTRG.29351	--	0.56	0.26	0.4	0.38	1.8	1.46	1.75	1.56
MSTRG.30368	--	0.03	0.01	0.07	0.01	6.59	0.1	4.31	6.01
MSTRG.31076	Osbpl1a	1.29	0.48	0.82	1.12	10.39	5.06	6.85	10.68
MSTRG.4476	--	0	0	0	0	2.28	1.47	0.46	0.52
MSTRG.4494	HOXB3	5.39	6.92	7.22	7.19	19.06	9.02	14.39	18.04
MSTRG.5169	--	0.15	0.11	0.15	0.07	0.33	1.83	0.51	0.43
MSTRG.5568	--	0.33	0.29	0.56	0.78	4.31	1.02	1.93	2.05
MSTRG.5901	--	0	0	0.14	0	28.44	31.02	23.88	31.44
MSTRG.7314	--	0	0.06	0.05	0	1.83	1.47	0.96	2.17
MSTRG.7416	--	0	0.09	0	0	38.93	6.62	7.75	32.46
MSTRG.7644	--	1.14	0.83	0.59	0.86	1.71	2.4	2.92	1.88
MSTRG.8688	--	0	0	0	0	0.15	2.46	2.42	0.81
MSTRG.9119	--	0.11	0.1	0.11	0	1.5	0.48	0.58	0.7
443058	SPP1	5.71	0.73	1.52	4.41	0.86	0.65	0.77	1.44
443074	FGF10	5.79	8.25	7.27	2.63	1.01	1.14	0.72	1.22
443087	KDR	23.89	33.02	42.04	19.9	4.62	5.9	3.9	5.61
443095	FGF7	6.17	8.75	8.59	5.08	1.24	1.39	1.75	1.08
443119	NFKB2	26.77	23.26	25.11	17.96	7.24	9.28	8.07	9.48
443139	EDNRB	3.49	3.53	4.3	3.57	0.92	0.64	0.67	0.75
443169	SMAD3	47.73	46.77	42.4	34.1	15.54	20.59	17.75	12.63
443174	BMP6	5.82	7.58	7.76	9.45	1.03	5.02	1.35	0.75
443204	FCER1G	13.76	11.41	11.25	7.2	3.39	4.78	3.91	3.73
443218	FOS	4.86	22.05	58.55	55.36	5.39	8.96	8.69	6.15
443219	JUN	49.23	84.46	91.98	128.53	16.59	16.46	20.38	22.31
443297	LOC443297	38.92	42.05	41.5	46.88	12.35	14.18	15.88	13.05
443298	LGALS1	189.51	283.39	350.59	411.59	46.19	43.14	31.96	38.89
443305	SELP	7.87	3.43	3.21	3.14	1.11	0.58	0.92	1.31
443318	IGF1	21.95	22.24	26.6	17.84	6.49	4.51	3.83	6.72
443323	FST	25.78	21.53	12.8	18.81	2.4	9.46	10.28	2.51
443325	IGF2	271.1	432.13	370.05	306.4	48.2	86.25	34.19	45.17
443371	KITLG	17.72	19.56	18.19	17.28	1.24	2.73	1.53	1.62
443446	THRA	120.47	129.26	125.64	78.08	33.83	32.36	29.99	28.2
443447	MYC	33.54	24.02	20.66	23.67	5.44	2.77	2.55	3.52
443483	COL1A1	743.66	659.14	1407.85	1255.01	95.31	52.02	23.05	257.09
443499	ITGA4	1.56	3.65	5.07	4.49	1.01	0.83	1.09	2.06
443513	PPARG	1.62	1.15	1.17	0.78	0.47	0.32	0.46	0.38
445468	CAV1	344.41	404.16	385.42	386.84	124.1	72.91	93.47	104.53
494191	TGFBR2	46.21	44.95	51.33	26.85	10.15	11.58	8.78	13.68
497272	TEK	5.35	4.75	4.97	3.6	2.6	1.59	2.36	2.42
554256	TLR5	7.9	7.2	7.28	6.79	0.73	2.71	0.63	0.85
554258	TLR3	2.28	3.83	5.11	3.24	1.52	1.14	1.08	1.19
554262	TLR2	3.8	2.21	2.73	2	1.06	0.9	0.68	1.45
554263	TLR4	10.5	13.91	13.87	12.22	5.28	5.7	4.47	4.36
554322	TGFB2	5.05	9.44	11.12	8.9	2.73	1.85	3.23	3.81
554324	FGFR3	7.3	3.66	5.69	6.61	2.1	3.74	1.39	1.66
677670	BGLAP	2.09	0.6	1.35	1.88	0.17	0.27	0.6	0.4
678682	MYD88	21.42	16.67	18.32	16.51	7.91	6.63	5.78	4.97
780457	SOD2	132.75	109.61	84.3	79.25	42.13	35.16	46.14	49.84
780483	GATA3	25.38	25.2	25.58	25.52	12.52	9.45	13.72	13.1
780485	IRF3	42.09	33.68	34.11	22.57	7.05	14.6	12.16	9.96
780486	JAG1	28.74	28.42	32.25	25.07	5.63	7.83	5.84	7.03
780509	MB	4.36	7.15	7.99	7.49	2.57	0.9	1	1.97
780520	NFKBIA	107	72.4	72.04	44.01	47.97	28.48	29.02	31.49
780525	FLT3LG	23.16	19.16	23.03	13.08	5.32	5.85	6.13	4.46
100034672	PTX3	1.85	1.39	3.09	1.86	0.3	0.18	0.09	0.53
100036760	RPL13A	4455.02	4252.23	4276.4	3231.2	1483.74	2009.56	1537.67	1346.78
100037665	RPS6	2236.98	2112.8	1899.26	1591.32	578.84	830.21	655.51	564.36
100037691	APOBEC3F	18.86	14.56	19.43	12.58	7.28	4.9	5.32	8.75
100101231	COL3A1	890.47	826.35	1390.3	1006.95	52.26	31.97	17.52	122.86
100125611	SLIT2	21.97	35.7	35.03	21.94	4.08	7.41	7.96	3.94
100135694	RPS27A	2457.09	3709.71	2936.96	2764.16	1021.74	1164.22	1123.99	936.65
100144761	CDK6	5.08	4.76	9.95	7.22	1.05	3.17	3.18	1.79
100174903	NR1D1	22.03	23.61	20.4	8.52	6.52	6.84	5.09	3.7
100174905	PSMB8	111.38	96.47	110.92	57.28	31.15	25.63	27.71	31.23
100286738	MEF2C	6.93	6.26	7.86	6.94	2.46	1.74	2.68	2.24
100294604	SNCA	24.94	22.26	11.18	7.22	1.65	0.83	2.67	1.41
100303606	TUBB	283.06	506.33	414.92	548.13	81.01	65.67	67.21	100.68
100499506	IL25	0.87	0.9	1.31	0.31	0.14	0	0	0.16
100620048	B4GALT1	21.02	17.6	24.99	19.33	6.62	7.49	6.85	8.53
101101854	HTRA1	55.81	42	58.94	67.57	11.06	11.78	9.21	13.51
101102134	STAT6	42.56	26.91	27.88	16.66	10.89	9.21	7.76	8.54
101102145	RPS14	6396.79	5872.03	5949.43	4117.58	1669.23	2083.85	1757.06	1481.52
101102194	LOC101102194	3.44	10.57	8.54	6.33	2.08	1.64	4.49	1.65
101102232	IL27RA	37.53	42.92	48.57	54.47	5.88	10.08	9.81	6.38
101102387	TMEM176B	25.64	18.14	34.57	10.38	3.31	4.07	3.76	3.3
101102396	GREM1	0.2	0.25	0.21	0.33	0.04	0	0	0.04
101102437	TGFBR3	25.83	21.3	19.91	9.2	7.98	4.71	8.37	8.24
101102441	IFIT5	14.71	21.59	21	25.24	8.19	5.01	8.14	7.93
101102520	GLO1	25.98	37.79	36.26	59.77	17.32	18.5	13.52	19.67
101102540	RPL39	424.34	330.06	357	268.64	93	141.87	130.71	120.59
101102750	AXL	40.56	35.51	49.12	28.01	9.5	7.75	8.05	12.25
101102931	C7	35.22	28.42	73.51	56.5	15.49	30.07	15.08	25.28
101102949	COLEC12	32.56	24.46	41.28	29.81	3.3	4.14	4.51	3.43
101102976	LOC101102976	1.75	1.54	1.76	0.82	0.58	0.65	0.62	0.68
101103068	SMAD6	4.04	11.08	10.01	9.12	2.71	2.45	2.3	2.45
101103355	CD83	3.74	2.24	2.36	1.57	0.46	0.41	0.55	0.88
101103546	FZD7	25.6	38.34	33.97	18.94	4.15	4.52	5.19	4.57
101103656	JMJD6	3.19	5.98	3.88	6.6	1.54	2.37	1.73	2.55
101103702	LOC101103702	0.82	1.12	1.9	0.74	0.16	0.28	0.5	0.47
101103712	CD8B	3.1	2.2	6.39	4.2	0.17	0.9	0.89	2.48
101103771	LOC101103771	5.12	10.45	1	0.12	0.6	0.1	0	0
101104026	S100A8	1.86	4.97	0.15	0	0	0.17	0	0
101104153	LOC101104153	5.52	4.98	6.57	19.47	2.07	1.74	2.04	3.36
101104200	CSF1	11.9	10.37	13.4	14.9	2.66	2.57	2.18	4.25
101104343	PTGER4	4.68	4.05	3.1	2.31	1.37	1.38	1.57	1.98
101104389	SP7	0.16	0.32	0.34	0.41	0.04	0.05	0.04	0.08
101104422	CMTM3	35.8	28.65	39.4	39.68	4.02	5.85	4	6.56
101104445	HHEX	1.51	1.52	1.1	1.82	0.18	0.13	0.41	0.39
101104901	TNFRSF13C	1.1	0.79	0.28	0.3	0.08	0.12	0.14	0.06
101104928	NFKBID	1.27	1.41	1.01	1.03	0.63	0.46	0.24	0.7
101104968	FGF16	0.01	0.08	0.18	0.09	0	0	0	0.02
101105160	SPON2	96.61	107.79	120.45	98.91	17.45	18.11	17.08	22
101105208	LOC101105208	16.28	13.72	16.13	8.83	5.78	7.85	7.93	5.57
101105243	CXCL14	29.04	11.1	16.28	2.47	2.32	4.07	1.81	1.54
101105283	SH2B3	5.5	5.1	5.29	4.86	2.61	2.41	2.01	2.38
101105455	CD248	12.72	9.68	16.88	14.35	2.97	2.16	1.94	3.68
101105458	RBP4	88.22	103.1	123.61	80.54	31.15	48.27	26.73	17.69
101105652	HOXA9	9.3	10.98	12.85	11.47	0.3	0.3	0.2	0.14
101105904	NFAM1	2.45	5.08	2.76	2.71	0.62	1.83	0.7	1.58
101105964	LDB1	97.38	84.25	85.25	65.95	41.21	37.03	30.62	36.64
101106012	PDGFRA	79.6	86.08	93.51	37.12	11.01	11.9	7.94	12.84
101106025	DUSP10	0.9	1.79	1.1	1.37	0.15	0.32	0.48	0.27
101106050	PKNOX1	12.94	17.84	11.38	13.27	7.18	6.51	6.54	7.44
101106101	RPS19	2345.8	2078.84	2023.4	1490.33	433.37	507.88	444.37	439.49
101106389	EPHB3	11.74	15.16	16.48	22.38	3.09	2.57	3.16	8.08
101106433	THBS1	20.74	31.44	57.62	36.91	6.73	4.96	7.75	12.04
101106560	HES1	14.79	23.65	19.54	26.34	5.78	12.19	7.53	7.51
101106739	ITGAX	1.48	1.42	1.16	0.95	0.38	0.38	0.25	0.53
101106947	TCF21	138.91	207.26	180.53	150.82	13.16	11.48	10.75	12.35
101106951	RAB34	40.31	38.64	46.88	61.65	27.5	17.41	17.74	24.43
101106984	FCRLB	0.44	0.2	0.15	0.08	0.03	0	0	0
101107210	SOX13	13.35	11.35	12.37	7.32	2.08	2.56	2.44	1.88
101107255	XRCC5	20.32	24.08	21.4	21.78	5.69	7.07	8.11	7.2
101107354	VAV1	6.67	4.65	5.63	3.14	1.44	2.22	1.62	2.86
101107426	MSH6	19.17	23.96	25.65	34.28	7.22	5.81	7.17	8.21
101107430	LOC101107430	151.95	73.19	138.44	77.43	35.89	31.02	66.39	30.02
101107656	EMP2	64.05	53.77	65.54	44.64	21.3	33.47	16.51	14.31
101107688	C1S	57	47.09	49.35	38.7	14.31	23.97	20.66	18.77
101107735	THOC5	38.17	33.55	36.45	33.27	19.32	16.65	14.74	17.82
101107973	RARA	26.15	31.72	31.21	38.78	20.58	11.27	13.27	12.71
101108055	SPPL2A	7.78	8.12	8.54	8.53	1.89	2.61	2.04	2.5
101108131	C3	350.23	46.54	105.26	67.05	9.57	18.6	13.85	12.97
101108263	TREML2	0.61	0.34	0.33	0.11	0.02	0.04	0.1	0.07
101108291	NUGGC	0.35	0.37	0.12	0.15	0.01	0.07	0	0.02
101108407	TNFRSF4	3.68	1.39	2.08	1.08	0.71	0.56	0.69	0.46
101108880	PBX1	32.76	43.52	43.77	34.83	13.97	14.63	15.81	13.3
101109029	TNFSF4	0.37	0.48	0.52	0.34	0.06	0	0.04	0
101109123	DTX1	11.41	7.64	10.06	12.32	1.68	1.69	1.58	2.03
101109316	PLPP4	0.09	0.1	0.23	0.09	0	0	0	0
101109357	PDE5A	37.35	38.04	34.02	30.62	15.66	20.41	18.86	14.48
101109745	WNT5A	24.05	22.96	22.3	20.46	4.7	4.84	4.79	5.11
101109832	ITGA9	10.51	13.81	11.51	16.29	5.56	6.01	4.03	5.91
101109906	THY1	94.05	117.91	140.95	81.46	10.66	10.54	10.16	9.46
101110076	PRG4	9.53	0.22	1.16	0.57	0.1	0.09	0.18	0.1
101110084	TRPM4	6.79	3.61	4.47	2.98	1.16	1.07	0.8	0.95
101110146	BATF	3.97	1.66	2.75	0.49	0.61	0.6	0.25	0.35
101110180	LIF	0.42	0.4	0.86	1.32	0.18	0.09	0.08	0.07
101110362	GAPT	0.91	0.3	0.53	0.31	0.04	0.04	0.13	0
101110390	WIPF1	5.52	6.54	5.97	8.08	2.27	2.24	2.71	3.17
101110557	BCL6	19.19	19.42	21.26	8.67	4.74	4.47	6.03	6.57
101110572	BARX1	0.56	0.79	0.46	0.59	0.04	0.18	0.19	0
101110575	EPHA2	8.91	10.63	9.94	13.38	2.6	2.09	1.26	2.51
101110813	CARD11	33.66	54.73	34.9	29.58	3.31	2.7	10.85	5.04
101110841	ELANE	0.1	0.32	0.13	0.08	0.04	0.03	0.05	0.03
101110963	LOC101110963	3.84	3.81	4.3	2.35	0.22	1.37	0.44	0.45
101110976	SOX4	10.06	27.17	19.85	14.68	3.56	3.9	5.16	6.05
101111016	TICAM1	3.39	4.31	4.77	3.16	0.77	1.45	0.92	1.64
101111065	MASP1	7.16	9.67	9.95	2.94	0.72	0.24	1.37	1.27
101111483	BCL3	4.38	4.79	4.06	4.2	0.76	0.4	0.46	0.88
101111492	GPR68	1.29	2.98	2.34	0.68	0.16	0.3	0.56	0.51
101111510	CD19	5.23	3.34	4.17	4.38	0.35	0.51	0.26	0.12
101111638	IRAK1BP1	3.93	6.19	5.12	5.03	1.58	1.67	1.86	3.1
101111885	ANXA3	39.13	34.13	44.04	59.6	9.68	8.12	7.49	10.05
101112041	MEIS1	26.54	29.53	29.8	21.9	4.82	3.84	5.66	6.08
101112075	MMP28	10.98	7.8	13.24	13.33	2.45	3.51	2.63	1.55
101112098	NOTCH2	50.94	61.89	59.01	33.23	22.81	20.99	29.07	24.27
101112125	XRCC6	29.99	31.44	27.27	26.31	14.11	14.63	12.07	11.71
101112126	RPL35	2012.1	1887.49	1787.27	1548.89	465.17	625.23	469.15	451.35
101112256	LRRC32	14.14	12.68	12.9	9.59	4.15	2.9	2.71	2.98
101112306	LOC101112306	2.33	3.49	3	3.97	1.52	0.87	1.71	2.2
101112310	TMEM176A	17.53	12.66	24.32	9.3	1.3	2.95	1.07	2.46
101112493	ARRB2	17.72	19.3	17.43	14.64	6.39	5.27	5.93	6.3
101112533	GPRC5B	132.05	106.54	115.5	79.27	37.51	16.8	17.91	24.97
101112725	TRIL	2.82	5.61	5.99	4.1	0.16	0.25	0.1	0.16
101112848	INPP4B	2.28	2.56	4.81	3.01	1.05	0.79	1.17	1.15
101112926	ADORA2A	1.79	1.67	2.3	1.43	0.62	0.46	0.39	0.28
101113016	CX3CR1	1.76	3.58	4.75	2.88	0.31	2.15	1.02	0.8
101113147	CYFIP2	20.12	16.9	22.77	9.65	6.17	2.5	1.96	3.57
101113156	TNFAIP3	6.01	4.81	7.12	4.64	3.47	1.34	1.87	3.46
101113282	GATA2	2.15	2	2.05	2.54	0.1	0.14	0.08	0.11
101113613	RASSF2	3.81	4.6	5.81	3.71	1.61	1.23	1.96	2.7
101113656	ITGA6	13.88	15.19	21.88	16.93	4.67	4.29	5.14	6.31
101113684	RRS1	9.92	6.35	6.19	9.9	3.84	4.21	3.75	4.07
101113723	RFTN1	9.41	8.45	6.77	10.91	0.97	2.08	1.54	1.09
101113901	TAL1	1.58	1.66	2.26	1.52	0.61	0.63	0.55	0.53
101113915	NHEJ1	2.62	2.58	3.19	2.92	1.2	1.42	1.25	1.03
101114071	PARP9	7.34	10.91	8.6	10.29	3.67	3.26	4.37	3.23
101114153	TNFSF10	4.51	10.15	11.78	7.43	1.71	2.3	4.08	1.58
101114255	NCK2	15.01	18.09	14.93	16.18	10.56	4.29	5.49	4.47
101114404	CBLB	7.16	9.09	8.81	7.45	3.29	1.74	2.99	3.63
101114458	EDN3	13.65	12.7	14.32	8.03	6.28	5.31	5.33	6.01
101114488	PLCL2	4.63	3.83	3.66	4.15	0.99	1.39	1.12	1.03
101114734	KIRREL3	2.01	2.12	2.12	1.39	0.44	0.2	0.18	0.45
101114839	LAT2	7.71	4.52	6.31	3.67	2.26	2.7	2.74	2.92
101115013	RSAD2	2.06	4.6	2.98	2.2	0.76	0.97	2	0.55
101115044	LOC101115044	40.83	31.03	29.45	14.34	10.49	4.88	8.76	4.39
101115072	CFB	45.93	7.58	12.84	7.23	1.53	1.42	2.35	1.66
101115316	UNG	26.54	26.06	30.65	48.63	18.63	12.76	16.19	18.02
101115367	TMIGD2	0.77	1.04	0.63	0.95	0.13	0.34	0.24	0.28
101115479	CADM1	23.31	22.78	31.84	17.61	6.78	6.99	11.2	7.65
101115522	ID2	26.52	29.16	25.94	25.42	4.5	7.58	6.03	5.23
101115558	BATF3	2.23	0.97	1.25	1.44	0.26	0.8	0.38	0.39
101115790	CACTIN	28.33	29.96	26.43	26.22	13.42	14.47	12.72	14.65
101115814	PROCR	3.44	2.37	3.51	2.99	0.7	0.44	0.88	1.02
101115834	PSMB9	16.37	27.46	23.34	14.22	6.62	6.54	8.95	7.07
101115839	S1PR1	20.55	16.19	23.06	10.73	6.66	7.46	7.59	6.58
101115891	ZEB1	6.72	7.56	7	6.97	1.95	1.35	1.87	1.88
101115893	PREX1	8.58	9.32	10.88	6.43	3.28	3.22	3.3	4.23
101115961	CNN2	151	156.44	162.27	258.55	41.82	25.41	34.22	65.38
101115978	RAB7B	8.34	9.15	10.44	7.71	2.52	1.93	3.28	3.8
101116050	TMEM173	35.44	17.35	26.97	14.63	9.92	14.89	11.29	7.48
101116170	SOX6	2.07	4.68	4.15	1.15	0.26	0.32	0.21	0.39
101116172	PVRL1	4.52	4.04	3.72	5.12	1.47	1.95	1.56	1.71
101116587	LOC101116587	1.83	0.34	1.73	0.6	0.06	0.18	0.47	0.07
101116762	NR1H3	18.31	20.62	22.33	27.92	11.48	12.88	9.11	10.66
101116844	FGF9	13.25	12.43	10.62	6.18	3.57	2.3	2.23	2.54
101116929	PSMB10	36.11	45.04	42.37	44.27	18.48	14.69	13.82	15.13
101116938	IL16	1.69	1.66	2.06	0.9	0.61	0.67	0.66	1.01
101117244	HSH2D	0.78	0.87	0.6	0.59	0.09	0.2	0.19	0.06
101117297	CCL26	7.46	1.08	2.15	1.16	0.41	0.16	0.4	0.1
101117375	JAM3	35.09	42.12	43.73	38.95	16.3	10.93	11.69	16.57
101117556	CCL24	1.94	0.97	0.7	0.63	0.03	0.06	0.06	0.08
101117577	ABCC9	12.09	11.59	12.73	11.35	1.03	0.79	0.86	1.24
101117706	LOC101117706	0.97	0.82	0.99	0.58	0.31	0.15	0.27	0.46
101117815	SH2B2	3.23	4.02	2.16	2.16	0.08	0.26	0.16	0.46
101117872	HPX	1.45	2.02	1.38	1.18	0.54	0.35	0.55	0.5
101118065	LMO4	87.9	74.7	83.21	83.63	26.42	27.53	26.78	29.52
101118186	KLF2	17.34	14.93	12.26	8.73	5.2	4.79	4.57	4.33
101118490	TIRAP	2.91	2.32	2.84	3.21	1.07	1.74	1.29	1.16
101118552	C5AR2	1.87	0.72	1.2	0.78	0.49	0.41	0.39	0.43
101118553	CEBPA	3.34	4.76	3.69	3.55	0.97	1.65	1.71	2.45
101118711	TBX21	0.94	0.79	2.13	0.38	0.16	0.2	0.1	0.47
101118773	PDE1B	12.83	8.58	8.88	9.9	2.31	2.31	2.81	2.14
101118781	LRRC17	9.93	20.52	23.53	15.18	1.46	1	1.4	0.97
101118842	TNFRSF11A	0.74	0.65	1.01	0.42	0.3	0.19	0.04	0.1
101118897	LOC101118897	0.03	0.12	0.11	0.06	0	0	0	0
101119104	RORC	69.03	36.55	38.07	12.72	17.87	16.87	10.77	16.91
101119124	BCL11A	0.47	0.62	0.63	0.39	0.07	0.16	0.22	0.2
101119187	TINAGL1	88.53	63.25	94.15	99.69	22.47	25.39	15.76	22.39
101119239	NFATC2	1.2	1.24	2.25	0.66	0.52	0.49	0.25	0.53
101119285	GPC3	119.28	153.19	241.26	175.82	3.1	5.44	4.84	4.52
101119496	SMPD3	1.65	2.79	3.4	2.76	0.31	0.26	0.16	0.33
101119572	LOC101119572	1.54	2.18	0.81	1.04	0.34	0.17	0.67	0.28
101119601	THPO	0.42	0.46	0.23	0.37	0.09	0.13	0.19	0.13
101119637	GLI3	5.85	8.67	7.39	4.06	0.69	0.62	0.52	0.58
101119740	C4BPA	22.95	1.73	8.57	7.86	0.15	0.31	0.29	1.05
101119927	CX3CL1	28.99	36.29	39.43	28.06	6.01	7.38	4.36	7.57
101119957	CCL21	88.23	40.39	92.4	35.87	8.84	7.98	13.22	10.91
101120093	LOC101120093	25.37	7.14	8.68	6.06	2.34	0.79	2.49	1.98
101120217	CCL19	16.08	1.7	9.19	1.38	0	0.36	1.25	0.43
101120384	HAND2	0.72	0.1	0.31	0.11	0	0	0	0
101120892	HMGB2	20.74	15.92	25.33	36.08	6.16	4.68	4.9	5.84
101120928	GAS6	60.85	51.85	54.46	54.9	12.3	33.78	11.22	13.17
101120960	PLA2G7	2.9	1.54	2.22	1.84	0.36	0.94	0.54	0.37
101120990	EDA	6.9	7.34	7.29	4.01	0.4	0.89	0.45	0.54
101121017	PRDM1	3.68	3.48	3.72	2.83	0.83	0.92	0.79	0.61
101121055	MECOM	2.46	3.44	5.11	3.84	0.92	0.62	0.95	1
101121145	CXCL12	187.71	169.29	178.91	131.89	59.45	43.62	25.24	35.52
101121163	RBFOX2	9.41	12.72	12.04	8.01	4.76	4.25	5.25	4.3
101121350	AIMP1	26.12	17.32	25.55	14.87	7.72	6.63	6.73	6.93
101121425	NEDD4	2.97	2.65	2.83	2.63	0.7	0.65	0.96	0.88
101121569	ANK1	0.25	0.29	0.64	0.48	0.13	0.24	0.11	0.11
101121684	ZFP36L1	116.05	233.76	196.35	102.28	36.31	51.31	53.13	40.75
101121685	BVES	0.4	0.61	0.89	1.24	0.23	0.15	0.34	0.05
101121720	ZNF184	4.27	7.12	6.47	5.1	2.02	2.39	3.49	2.73
101122097	DAB2IP	14.91	16.2	16.46	13.15	5.6	7.63	5.02	4.63
101122126	PLCG2	18.24	18.37	21.31	13.29	11.28	5.88	8.13	6.42
101122157	S100A9	2.73	5.73	0.46	0.46	0.17	0.2	0.35	0.28
101122293	RPL22	374.43	341.17	304.1	319.53	121.28	130.18	153.43	108.41
101122722	PDE2A	23.24	19.59	17.83	9.26	11.01	5.44	6.03	6.17
101122801	TNFSF12	49	46.08	41.96	34.34	15.25	10.96	11.43	10.64
101122820	LTB	8.52	1.24	2.58	1.41	0.83	1.19	1.4	0.58
101122839	ATP11C	4.08	4.04	4.5	4.62	2.5	1.04	2.03	2.1
101122943	TAB1	37.89	34.29	31.59	21.98	12.86	16.14	12.77	12.21
101122961	STAT5B	26.55	24.56	20.04	18.29	11.95	8.36	6.57	11.47
101123000	NRROS	2.41	1.3	2.46	0.82	0.45	0.63	0.57	0.89
101123054	TNFSF13	8.98	8.46	10.41	7.78	1.25	2.73	1.18	1.32
101123159	LOC101123159	43.88	51	76.25	61.47	9.81	14.6	17.23	13.87
101123269	ANXA1	69.92	86.79	92.49	91.52	23.46	40.56	32.77	27.72
101123419	LOC101123419	75.94	61.39	114.02	96.65	12	25.25	23.41	18.24
101123655	EXOSC5	18.34	18.54	15.83	19.84	9.61	8.22	8.82	6.32
101123672	LOC101123672	76.88	70.21	121.13	105.85	13.78	24.09	24.79	20.55
105603547	SLC26A6	2.48	2.41	2.91	2.39	0.65	1.25	0.62	0.99
105606567	LOC105606567	41.27	46.76	37.3	30.11	7.42	19.2	15.98	10.78
105606925	LOC105606925	16.78	14.88	15.07	15.6	5.51	3.4	5.07	5.93
105607156	BATF2	1.44	2.59	2.09	2.01	1.16	1.02	0.92	0.63
105613643	HHLA2	0.41	0.26	1.11	0.25	0.16	0.05	0.03	0.1
105616779	FZD8	5.36	4.3	3.62	2.89	2.22	0.67	1.1	2.11
106990166	LOC106990166	1.54	1.62	2.84	5.65	0.65	0.46	0.93	1.62
106991053	ZFP36L2	42.44	40.56	36.98	24.89	16.18	12.66	11.49	13.83
106991221	LOC106991221	80.4	71.62	71.29	62.93	33.2	43.65	33.39	32.49
106991247	LOC106991247	0.76	0.63	0.82	1.54	0.25	0.11	0.13	0.25
MSTRG.11016	--	0.72	0.5	0.63	3.29	0.13	0.09	0	0.05
MSTRG.12455	JAG2	12.29	7.78	11.06	4.62	2.36	3.38	5.02	2.35
MSTRG.12463	--	11.7	0.82	1.44	0.32	0.53	0.35	0.09	0
MSTRG.15430	--	0.58	0.84	2.63	2.92	0	0	0	0.23
MSTRG.17502	IFITM1	89.32	117.99	148.29	145.91	45.84	23.85	16.48	36.09
MSTRG.21968	--	1.55	0.74	0.9	1.21	0.23	0.22	0.14	0.1
MSTRG.22889	RBFOX2	24.68	30.05	27.95	27.31	10.2	7.16	9.32	8.52
MSTRG.24486	--	2.62	2.16	1.71	1.15	0.39	0.57	0.43	0.33
MSTRG.30944	--	0.62	0.25	0.2	5.01	0.39	0.18	0.26	0.13
MSTRG.5485	HLX	2.52	1.27	2.27	1.45	0.19	0.34	0.07	0.13
MSTRG.7699	CBFA2T3	1.83	3.07	3.76	2.08	1.14	0.91	0.35	0.8

## Sheet: Corput
id	Symbol	Cr_3M-1	Cr_3M-2	Cr_3M-3	Cr_3M-4	Cr_1Y-1	Cr_1Y-2	Cr_1Y-3	Cr_1Y-4
443328	CD5	2.27	1.42	1.86	0.36	2.23	2.26	2.09	6.6
443370	POU1F1	0	0	0	0	0.31	0	0.25	0.54
443436	CD247	11.39	12.37	11.66	6.92	23.62	25.45	24.28	26.75
443448	XCL1	3.65	5.02	5.92	0.59	4.37	9.24	8.96	19.79
554257	TLR6	3.07	2.16	2.02	1.26	4.94	6.04	5.86	7.47
554261	TLR1	2.62	1.45	0.9	0.39	2.5	2.34	3.05	2.99
554321	LTF	4.71	1.77	2.95	10.02	6740.88	3302.68	2485.56	3437.42
780441	MX2	1.98	15.96	3.48	3	17.41	9.59	22.4	11.85
780465	NOD2	0.96	0.68	0.79	0.9	2.14	1.66	2.06	2.8
100127218	AHSP	0.51	0.51	0	0.33	2.79	2.15	1.63	2.91
100141300	CIB1	35.07	34.05	33.73	46.42	68.17	86.55	89.07	94.13
100144427	FCER1A	0.08	0.12	0	0	0.25	0.37	0.9	0.64
100170324	DPP4	3.22	2.52	3.47	1.49	17.77	12.37	19.14	19.99
100192422	MMP9	0.12	0.65	0.52	0.04	7.32	3.1	3.78	10.45
100192431	FCGR1A	10.23	6.18	7.46	2.38	150.32	671.39	496.42	444.96
100196903	IDO1	1.52	3.49	4.51	0.13	34.12	1.74	8.45	8.43
100885768	TFRC	5.83	6.45	4.68	8.07	31.78	11.07	12.44	11.57
101102317	DCSTAMP	0.22	0.04	0	0	0.32	0.68	0.86	1.15
101103169	FLVCR1	1.78	1.5	3.34	2.55	5.96	6.66	6.57	9.05
101103565	SAR1B	5.78	5.49	7.32	7.55	16.8	14.17	13.24	16.24
101103683	IRF7	4.19	4.18	3.62	3.47	11.43	10.81	12.57	12.49
101103916	LOC101103916	0.1	0.13	0.08	0.18	1.35	0.3	0.71	0.37
101103999	PIP4K2A	9	7.65	8.32	6.9	16.24	17.52	17.26	18.69
101104155	SIX4	1.46	1.17	1.42	2.52	2.34	6.58	6.75	5.07
101104174	CXCR5	1.41	0.25	0.71	0.1	3.05	3.9	5.5	3.93
101104332	BPI	1.89	0.66	0.51	1.49	54.15	42.32	74.32	72.44
101104396	CALR	314.82	427.69	394.29	807.54	1278.91	1219.37	1246.18	1305.1
101104595	LBP	0.07	0.06	0.04	0	2.99	1.18	4.73	2.62
101105026	C9	0	0	0.06	0	0.8	0.18	0.11	0.04
101105355	SLC37A4	11.07	7.36	7.51	21.61	264.81	171.6	181.45	324.89
101105607	LOC101105607	101.6	48.44	78.1	66.17	153.97	208.21	145.88	113.59
101106266	F2RL1	3.4	0.69	1.44	2.73	3.47	13.4	13.11	11.47
101106640	NLRP6	0.72	0.65	0.84	1.99	1.49	2.72	2.98	1.91
101106987	PTPN2	11.12	12.96	14.2	10.98	20.09	28.52	22.97	32.8
101107164	CDKN2B	0	0.08	0.37	0.88	0.74	0.91	3.28	1.95
101107377	IL15RA	0.62	0.93	0.77	0.94	1.57	2.75	4.2	3.02
101107715	ADORA2B	3.01	3.2	2.63	4.27	22.73	4.02	4.31	6.98
101107820	TESC	4.26	2.34	3.08	3.83	11.99	9.56	6.31	9.19
101107975	SOX9	2.08	3.2	3.41	3.23	4.78	6.7	9.05	5.65
101108061	RGCC	21.62	8.21	15.49	9.41	22.98	29.54	26.67	31.35
101108206	TTC7A	7.63	5.1	6.26	7.39	14.8	15.83	20.03	16.25
101108464	PADI2	0.83	1.24	1.06	3.41	32.11	6.85	1.53	7.38
101108716	FAM213A	30.25	34.1	32.39	48.89	236.27	161.17	164.38	197.94
101109059	SIGLEC15	0.4	0.05	0.09	0.08	1.05	2.3	3.11	0.77
101109660	AHCYL1	22.17	20.83	25	22.29	68.44	66.5	65.65	79.75
101109886	MYB	0.18	0.17	0.19	0.26	0.44	0.47	0.35	0.51
101109915	OAS2	0.21	0.53	0.38	0.3	0.78	0.24	1.31	0.8
101110045	ENDOU	0.29	0.09	0.14	0.18	2.49	0.8	0.26	0.75
101110289	TIPARP	3.86	3.07	3.77	2.39	9.47	4.75	4.46	8.71
101110596	GPX2	2.89	1.28	1.21	0	8.63	3.94	15.93	10.91
101110806	PLEKHA1	8.42	12.94	10.71	14.13	28.79	32.78	33.57	39.61
101111143	CHUK	4.32	3.83	4.77	5.37	10.79	8.64	8.74	10.79
101111155	SGPL1	21.13	16.66	11.91	17.7	27.23	57.49	57.26	47.58
101111814	TMEM64	4.62	4.45	4.51	3.95	20.72	34.44	22.93	31.72
101112273	PIK3AP1	1.73	0.84	1.08	0.44	3.68	5.35	5.92	5.5
101112341	BLOC1S3	5.38	4.81	4.24	5.24	10.05	15.99	14.38	12.93
101112579	LCP1	26.75	15.46	14.32	9.66	68.11	91.3	101.23	82.99
101112688	SPTA1	0.02	0.02	0	0	0.02	0.04	0.06	0.32
101112941	INPP5D	5.97	3.99	4.46	2.23	17.75	27.06	25.04	22.67
101113685	ALOX12	2.24	2.6	2.34	2.58	2.71	5.74	6.26	7.58
101113728	LOC101113728	464.09	645.28	473.56	309.44	5220.02	5918.81	7756.83	5418.28
101114060	SEC61A1	73.39	81.33	77.76	101.6	230.64	254	225.86	211.03
101114314	CRIP3	2.45	2.17	1.89	2.18	3.8	6.39	5.96	3.83
101114374	DUSP3	16.53	12.16	14.84	14.92	27.34	31.55	29.17	31.9
101114495	AKAP17A	6.69	6.35	7	7.21	17.02	17.54	18.26	15.81
101115254	SATB1	26.82	24.46	27.89	41.82	39.95	85.33	73.18	83.26
101115273	IRAK3	3.77	3.15	2.24	1.84	11.34	12.11	11.07	9.58
101115367	TMIGD2	0.6	1.07	0.48	1.1	1.91	1.04	2.07	1.85
101115705	CFD	49.57	29.93	35.3	9.7	38.95	78.09	59.44	73.47
101115850	LGALS8	14.83	12	10.53	11.22	35.12	30.19	28.04	34.15
101115874	MYO9B	16.13	16.06	15.87	17.22	23.48	40.13	37.43	41.59
101115877	RBM47	6.96	7.26	9.07	7.54	37.33	34.37	34.1	28.66
101117046	ZP4	0	0	0	0	0.78	0	1	10.26
101117610	NLRP12	0.02	0.08	0.09	0.02	0.08	1.27	2.84	0.76
101117666	SHH	0.85	0.32	0.64	1.5	4.54	4.26	4.22	4.59
101118013	DYNC1I1	0.37	0.64	0.62	0.13	5.22	0.68	3.16	1.21
101118098	POLM	1.58	1.26	1.12	0.72	3.21	3.47	2.96	3.01
101119000	GPLD1	0.06	0.13	0.25	0.01	1.22	0.55	0.99	0.47
101119731	CD24	39.2	34.98	75.93	63.66	257.65	456.64	304.44	377.18
101119941	LOC101119941	0.17	2.82	1.39	1.21	2.14	9.4	7.45	7.01
101120414	SPTB	0.6	0.78	0.56	0.92	15.2	19.9	24.29	18.07
101120639	SLC46A2	6.66	4.91	3.27	6.56	293.29	310.37	293.62	232.93
101120665	MAPK10	0.07	0.21	0.09	0.08	0.98	3.63	0.76	3.31
101120972	GPAM	2.11	3.72	3.07	3.99	36.87	21.14	38.66	25.9
101121359	LOC101121359	3.57	3.97	2.86	6.22	10.1	9.1	8.76	9.66
101121825	C5	1.8	1.61	3.74	3.32	15.15	27.4	21.77	20.22
101121871	SKAP1	8.12	9.69	11.15	17.77	20.21	24.94	33.09	33.56
101122295	PRKCZ	13.9	11.69	13.69	15.36	37.79	25.43	26.68	23.6
101122538	KCNAB2	5.88	4.21	7.09	6.17	22.27	18.53	11.1	8.45
101122711	RGS1	2.61	0.77	3.03	0.46	2.78	2.35	4.59	7.39
101122795	ENPP3	2.53	1.48	1.54	0.3	78.92	231.31	204.39	163.92
101123369	SCIN	5.01	15.42	8.09	8.11	54.36	42.76	37.1	31.79
101123594	SEMA4A	2.52	1.77	2.32	0.71	22.5	10.41	13.8	14.35
105607823	LOC105607823	0	0	0.03	0	3.05	0.16	0.92	0.06
MSTRG.10238	--	0.11	0.08	0.02	0.16	1.02	1.3	1.59	0.91
MSTRG.10290	Pde4d	1.86	1.86	1.71	1.67	18.52	14.33	12.11	13.86
MSTRG.10550	--	0	0	0.08	0	0.46	0.28	2.43	4.77
MSTRG.11833	--	1.9	1.46	2.81	1.41	9.62	5.22	3.85	3.5
MSTRG.12484	SEC61G	15.22	10.71	16.38	18.12	30.75	36.62	29.02	37.01
MSTRG.13427	--	0.06	0	0.05	0	14.77	41.33	34.34	20.09
MSTRG.13585	--	2.59	1.93	1.58	2.93	12.94	9.61	11.94	9.62
MSTRG.1579	--	3.28	2.9	2.17	2.06	5.29	5.96	5.09	4.58
MSTRG.15902	--	0	0	0	0	1.4	1.7	1.18	2.27
MSTRG.15941	--	0.83	0.97	0.85	0.87	3.02	2.29	2.32	3.44
MSTRG.16465	--	0	0	0	0	0.17	2.68	3.03	0.86
MSTRG.16670	--	0.93	0.4	0.37	0.63	4.83	3.22	1.15	4.91
MSTRG.16738	--	0	0.08	0	0	0.17	0.29	1.9	0.44
MSTRG.16764	--	0.35	0.27	0.34	0.21	1.28	0.59	1.15	1
MSTRG.17032	--	0.04	0.04	0.05	0.04	0.51	0.35	0.51	0.91
MSTRG.18018	--	0.2	0	0.2	0	0.94	1.62	2.73	1.31
MSTRG.18625	--	0.1	0.05	0.05	0	0.18	2.12	2.09	2.09
MSTRG.19378	--	0	0	0	0	1.84	2.57	1.39	0.98
MSTRG.20418	--	0.03	0.08	0.03	0.12	0.38	3.67	4.7	1.15
MSTRG.22046	--	0.39	0.18	0.24	0.64	2.19	7.32	2.14	2.69
MSTRG.22138	--	0.28	0	0	0	5.7	2.66	0.84	1.38
MSTRG.22464	--	0.45	0.32	0.25	0.11	1.66	1.03	1.35	1.54
MSTRG.23147	--	0.09	0	0	0.06	0.76	0.52	0.58	0.9
MSTRG.23837	--	0.66	0.62	1.04	0.99	3.28	18.52	15.26	11.04
MSTRG.24374	--	0	0	0	0	0.52	0.35	0.74	0.48
MSTRG.25290	--	0	0	0	0	1	1.33	0.59	0.53
MSTRG.25937	--	0.11	0.29	0.13	0.14	1.75	0.11	0.44	0.59
MSTRG.28180	Sptbn1	0.37	0.55	0.65	1.05	2.38	2.73	2.55	1.67
MSTRG.29059	--	0.62	0.45	0.92	0.25	3.3	1.86	2.17	2.32
MSTRG.29263	--	0.06	0	0	0	0.04	0.04	0.63	0.37
MSTRG.29351	--	0.79	0.7	0.64	0.56	3.09	3.5	4.72	3.25
MSTRG.29460	--	0	0	0	0	0.49	2.28	2.79	2
MSTRG.2953	--	0.75	0.11	0	0.78	1.26	3.94	6.36	8.11
MSTRG.31076	Osbpl1a	1.37	0.44	0.6	0.14	12.11	22.62	16.96	19.22
MSTRG.3450	--	0	0	0	0	0	3.24	0.99	1.31
MSTRG.3682	--	0.02	0	0	0	0.09	0.35	1.93	0.54
MSTRG.4366	--	0.55	0.35	0.37	0.45	1.04	0.99	1.38	1.79
MSTRG.4476	--	0	0	0	0	3.19	0.61	0.71	0.51
MSTRG.5169	--	0.05	0.07	0.13	0.13	12.41	6.84	4.42	5.25
MSTRG.5568	--	0.72	1.33	0.59	1.1	1.54	2.4	3.24	1.79
MSTRG.5901	--	0	0	0	0	2.97	2.05	3.87	2.97
MSTRG.6341	--	0.4	0.5	0.2	0.41	7.11	5.28	7.28	5.35
MSTRG.7416	--	0	0	0	0	3.72	1.75	4.67	2.79
MSTRG.78	--	0.14	0.13	0.07	0	0.31	2.41	0.78	0.92
MSTRG.87	Pol	2.12	2.79	3.54	2.89	14.56	8.04	13.33	12.55
MSTRG.9119	--	0	0.08	0.25	0.06	0.69	1.27	1.01	1.27
443057	ISG15	11.96	39.99	13.46	24.39	5.48	2.76	16.29	7.21
443058	SPP1	2.15	3.52	3.09	5.33	0.45	0.87	1.27	1.42
443087	KDR	26.54	48.03	37.71	30.1	19.92	10.4	9.56	7.61
443095	FGF7	9.86	18.35	10.18	12.71	1.86	2.26	3.05	1.78
443119	NFKB2	30.07	29.38	22.58	19.49	7.67	9.18	12.66	13.13
443139	EDNRB	3.66	2.72	6.88	2.19	1.32	1.81	0.84	1.43
443169	SMAD3	33.94	33.92	36.4	33.29	14.69	10.45	11.54	8.82
443172	SMAD5	8.69	9.63	11.15	11.27	4.68	4.21	4.2	4.34
443174	BMP6	9.04	9	9.57	9.57	1.66	1.5	1.7	0.91
443217	ITGAM	3.89	2.58	1.85	1.08	1	0.7	1.15	1.35
443232	CD40	9.63	8.69	5.5	4.76	0.48	0.83	1.7	3.49
443297	LOC443297	34.8	37.91	51.77	23.98	18.32	15.26	17.42	15.16
443298	LGALS1	201.01	436.87	370.72	642.45	63.93	42.37	76.15	63.64
443305	SELP	9.3	7.07	5.74	6.04	3.49	1.78	2.56	2.09
443318	IGF1	29.05	32.12	32.73	19.48	8.59	4.95	5.98	7.2
443323	FST	10.14	5.53	11.35	2.38	1.51	1.54	2.86	4.78
443325	IGF2	318.3	428.37	346.45	365.71	87.11	67.94	89.28	61.54
443371	KITLG	19.15	20.9	17.1	17.43	1.93	4.24	3.5	3.66
443446	THRA	117.53	121.12	118.1	105.09	25.5	23.58	25.7	22.02
443447	MYC	36.16	15.95	24.06	21.24	9.1	5.3	5.83	6.32
443483	COL1A1	754.44	2195.8	1322.25	1401.93	184.53	60.7	156.95	284.22
443499	ITGA4	3.11	5.85	4.93	5.68	1.38	1.99	1.18	4.31
443513	PPARG	2.4	2.01	1.4	1.28	0.62	0.7	0.51	0.31
443532	CXCR4	32.07	32.48	28.91	50.34	17.27	11.76	13.87	18.81
445468	CAV1	364.93	406.81	400.77	342.32	146.76	121.02	156.78	126.58
494191	TGFBR2	50.34	50.07	54.43	37.09	13.34	13.84	17.8	13.69
494547	TLR9	0.53	0.39	0.73	0.58	0.08	0.07	0.18	0.19
497271	ANGPT1	0.86	1.38	1.36	0.96	0.48	0.37	0.41	0.9
497272	TEK	9.01	7.26	7.62	5.56	2.91	3.26	4.28	3.01
554258	TLR3	3.22	5.51	4.21	2.92	1.52	1.92	2	1.58
554322	TGFB2	9.84	6.28	9.86	9.18	3.27	2.43	3	4.11
554324	FGFR3	4.76	2.26	5.95	3.83	1.72	2.42	2.07	1.53
554326	TGFBR1	6.99	7.14	8.2	8.09	3.96	3.81	3.87	2.96
654333	MADCAM1	0.32	0.17	0.16	0.18	0	0.05	0	0.04
780485	IRF3	40.06	40.39	29.47	27.3	10.35	12.81	15.9	16.24
780486	JAG1	22.77	26.31	34.65	24.34	9.29	8.41	10.13	6.92
780489	NCF1	5.52	4.69	4.23	2.26	1.13	0.75	1.99	2.45
780525	FLT3LG	28.34	21.52	24.94	11.06	6.48	6.22	11.38	8.04
100034672	PTX3	1.31	2.32	2.82	1.51	1.18	0.44	0.29	1.01
100037691	APOBEC3F	18.06	24.2	15.37	11.82	4.32	4.98	5.39	7.38
100101231	COL3A1	906.71	2197.7	1310.72	1344.4	100.77	42.3	101.85	161.83
100125611	SLIT2	46.78	58.38	48.65	25.67	11.69	10.04	11.3	8.02
100144764	PIGR	15.75	75.72	22.81	17.03	1.16	10.76	6.33	3.45
100174903	NR1D1	28.33	27.11	16.92	12.9	5.6	5.79	5.56	4.79
100216432	CDK1	1.96	4.23	5.48	12.29	2.65	2.32	2.32	2.37
100286738	MEF2C	8.6	10.03	9.18	7.16	2.78	3.33	4.54	3.68
100294604	SNCA	30.61	20.15	19.23	4.72	3.07	2.41	2.99	4.15
100303606	TUBB	305.95	573.6	363.74	624.29	124.58	101.69	101.84	141.51
100423047	ITGB3	2.49	2.11	5.4	2.23	1.46	1.1	1.17	1.95
100499506	IL25	1.23	2.46	1.13	1.26	0.24	0.14	0.31	0.28
101101854	HTRA1	62.36	86.15	71.27	95.09	13.51	14.59	18.82	18.24
101102134	STAT6	43.6	31.1	27.36	24.67	9.91	15.42	17.25	18.3
101102194	LOC101102194	5.44	16.16	6.7	6.13	3.09	1.97	4.81	3.61
101102232	IL27RA	40.08	40.53	48.72	64.12	5.92	4.58	14.25	7.46
101102387	TMEM176B	27.41	40.65	30.65	15.21	5.6	4.68	7.92	8.24
101102396	GREM1	0.2	0.73	0.66	0.44	0.06	0.03	0.03	0.06
101102520	GLO1	29.17	32.93	36.94	66.2	19.78	16.71	17.29	18.78
101102750	AXL	44.04	50.82	55.17	26.54	13.44	12.23	14.1	14.21
101102931	C7	91.23	152.3	70.12	98.52	21.57	25.12	20.75	28.77
101102949	COLEC12	49.23	52.9	47.82	33.71	4.34	4.96	6.78	5.33
101103068	SMAD6	7.49	8.08	10.15	9.06	2.3	1.46	2.32	1.77
101103346	LMO2	38.86	43.27	46.85	35.08	10.92	17.12	14.25	13.87
101103355	CD83	4.35	3.79	2.38	0.73	0.69	0.88	0.93	1.46
101103546	FZD7	23.65	27.83	32.07	22.21	8.11	7.89	10.29	6.28
101103585	PLCB1	2.53	2.19	4.35	2.02	0.55	0.5	0.95	0.85
101103771	LOC101103771	15.56	0	6.98	0.35	0.41	0.69	1.13	0.57
101104197	TFF2	0	1.72	0.34	0.34	0	0	0	0
101104200	CSF1	14.32	11.52	16.55	6.05	3.63	2.89	4.7	5.61
101104361	APOD	151.29	60.76	45.92	69.68	38.06	34.99	28.25	49.66
101104389	SP7	0.25	0.59	0.39	0.85	0.13	0.02	0.14	0.09
101104422	CMTM3	36.69	33.59	45.72	38.53	5.93	6.02	7.75	11.05
101104445	HHEX	1.56	1.84	1.69	2.19	0.16	0.48	0.24	0.64
101104734	PTPRO	1.21	2.36	0.57	0.95	0.82	0.28	0.35	0.28
101105160	SPON2	112.03	158.54	99.52	156.76	29.51	24.07	46.58	18.65
101105283	SH2B3	5.8	5.53	7.11	6.71	3.62	1.98	3.18	3.25
101105455	CD248	14.45	19.11	21.38	31.14	5.36	3.17	6.32	3.96
101105458	RBP4	124.96	155.03	117.22	136.06	52.41	34.92	65.55	27.48
101105557	SHB	3.16	3.9	3.66	5.35	0.54	0.35	0.5	0.62
101105629	VEGFC	4.06	5.51	4.46	1.99	1.43	1.02	2.72	2.05
101105652	HOXA9	8.07	3.31	13.06	3.89	2.31	3.77	3.68	2.63
101105675	CD34	99.31	116.15	118.01	103.7	35.66	32.06	39.25	28.17
101105804	MSN	80.19	83.09	86.88	96.53	33.16	28.76	37.3	38.25
101105964	LDB1	99.03	86.76	83.93	75.06	38.07	41.26	49.36	42.35
101106012	PDGFRA	78.49	105.02	68.23	56.48	14.18	12.94	14.87	13.83
101106101	RPS19	2085.08	1848.12	1787.83	1366.78	715.6	705.33	675.91	710.5
101106389	EPHB3	12.3	15.98	20.11	31.74	2.08	1.72	1.95	2.85
101106433	THBS1	21.03	23.85	58.81	9.47	11.67	7.11	11.4	15.79
101106757	ADD2	0.42	0.17	0.45	0.16	0.06	0.06	0.04	0.1
101106947	TCF21	106.02	216.95	128.65	175.89	23.34	15.55	22.29	22.22
101106984	FCRLB	0.45	0.2	0.25	0.15	0.02	0	0.02	0.02
101107255	XRCC5	21.69	21.14	19.37	18.97	5.6	8.16	8.56	8.12
101107426	MSH6	20.64	21.6	23.75	23.26	7.42	11.55	11.05	10.54
101107430	LOC101107430	211.23	180.18	138.92	100.26	60.26	40.64	85.46	50.21
101107688	C1S	88.94	88.93	56.96	54.04	24.41	22.6	41.71	41.23
101107735	THOC5	34.45	41.71	29.97	36.35	15.64	17.25	17.84	19.26
101107973	RARA	31.77	34.32	39.93	38.64	13.47	11.98	14.09	12.31
101108055	SPPL2A	9.06	8.18	8.67	8.16	2.82	3.78	2.62	3.82
101108131	C3	416.23	157.27	110.12	119.55	16.68	16.02	29.48	21.69
101108263	TREML2	1.03	0.17	0.44	0.03	0.03	0.09	0.05	0.09
101108788	CLCF1	5.73	2.67	5.57	4.26	1.61	0.81	1.33	1.53
101108977	RBP1	82.26	136.98	145.62	204.22	32.02	21.54	47.59	30.62
101109029	TNFSF4	0.47	0.49	0.63	0.45	0	0.08	0.13	0.09
101109048	TFEB	7.62	6.04	6.68	7.36	2.99	2.03	3.36	3.5
101109123	DTX1	10.84	14.21	14.58	14.67	2.56	2.4	2.54	3.61
101109357	PDE5A	43.16	31.96	59.98	26.92	17.27	20.23	20.71	19.56
101109832	ITGA9	13.32	16.5	15.51	24.09	9.04	7.47	7.86	9.11
101109906	THY1	137.11	167.08	173.54	150.48	20.38	17.51	29.78	18.07
101110076	PRG4	7.28	2.17	0.94	0.29	0.48	0.52	0.87	0.37
101110084	TRPM4	6.25	6.11	3.95	4.65	2.45	1.79	2.28	2.15
101110180	LIF	0.83	1.22	1.61	0.87	0.39	0.1	0.23	0.42
101110557	BCL6	18.69	19.52	22.35	8.94	5.18	6.92	8.8	8.05
101110572	BARX1	0.88	1.17	0.54	0.53	0.19	0	0.3	0.25
101110575	EPHA2	8.6	13.06	15.77	15.22	3.64	3.24	4.1	3.71
101110841	ELANE	0.17	0.16	0.11	0.08	0.04	0.04	0.03	0.03
101110963	LOC101110963	5.21	4.38	5.6	2.45	0.54	0.66	0.43	1.12
101111016	TICAM1	3.57	3.7	4.72	4.03	1.5	1.61	1.97	1.94
101111065	MASP1	4.5	5.82	5.71	2.27	0.56	0.33	0.83	0.88
101111370	CD276	20.31	23.71	23.22	28.71	8.78	6.75	8.22	6.37
101111381	PM20D1	5.93	5.79	5.99	3.67	2.6	3.19	2.16	2.3
101111394	SPEF2	0.81	0.45	0.81	1.23	0.5	0.19	0.18	0.14
101111483	BCL3	4.82	4.51	5.34	3.76	1.31	0.94	1.45	1.65
101111510	CD19	5.53	4.43	3.84	5.43	0.88	0.38	0.74	0.38
101111638	IRAK1BP1	4.14	4.63	5.05	4.93	1.58	2.1	3.07	2.39
101111885	ANXA3	47.77	35.11	53.46	46.46	20.56	18.52	19.65	22.35
101112041	MEIS1	31.45	32.06	35.14	23.79	6.63	6.38	7.8	7.92
101112075	MMP28	19.14	19.88	16.88	24.15	2.98	3	5.32	2.71
101112126	RPL35	2079.64	1730.06	1781.31	1267.53	846.1	894.96	764.03	836.59
101112256	LRRC32	19.09	13.41	16.77	15.65	6.54	6.88	5.36	4.51
101112310	TMEM176A	19.52	31.94	17.52	13.28	3.98	2.25	5.36	4.32
101112493	ARRB2	19.78	21.25	17.58	16.42	5.52	7.45	9.05	9.96
101112533	GPRC5B	114.37	80.9	86.93	94.83	13.1	13.4	20.25	11.43
101112686	CTSC	43.44	28.61	41.53	42.19	9.19	11.39	12.46	24.18
101112725	TRIL	2.73	3.67	5.72	4.01	0.39	1.21	0.55	0.47
101112926	ADORA2A	1.6	2.14	3.13	2.35	0.54	1.07	0.79	0.62
101113016	CX3CR1	1.85	3.46	3.63	1.6	0.51	0.52	0.99	0.4
101113147	CYFIP2	14.66	9.6	20.64	5.96	1.69	1.66	2.88	2.83
101113282	GATA2	2.1	2.14	3.19	3.32	0.88	0.21	0.46	0.39
101113658	IHH	0.64	1.6	1.04	7.53	0.19	0.02	0.31	0
101113723	RFTN1	13.23	5.85	9.34	7.12	1.76	1.95	4	2.44
101113901	TAL1	2.7	3.37	2.89	1.75	0.99	0.84	1.31	0.69
101113915	NHEJ1	2.7	3.06	2.64	3.66	1.76	0.78	1.15	0.91
101114153	TNFSF10	6.35	14.19	14.57	5.8	1.41	3.61	3.26	4.19
101114255	NCK2	15.21	17.28	17.9	19.06	7.03	5.93	6.2	4.38
101114404	CBLB	5.89	8.97	5.67	6.89	2.93	2.34	3.04	3.42
101114509	LTBR	29.7	28.22	31.69	32.57	11.31	12.31	12.86	13.12
101114590	TSC22D3	89.45	40.02	45.03	47.45	15.08	26.09	28.28	21.28
101114907	CHGA	5.28	25.28	4.26	15.03	1.55	2.66	0.73	1.82
101115044	LOC101115044	90.14	48.69	53.07	33.04	19.17	20.89	19.81	16.11
101115072	CFB	67	28.44	25.61	9.46	5.08	4.83	8.28	4.75
101115163	MITF	11.07	7.68	7.71	4.81	3.68	3.72	3.74	3.56
101115211	THBS4	5.76	5.66	35.92	2.67	0.86	0.77	1.44	1.58
101115395	PGLYRP1	0.7	0.18	1.8	0.11	0	0.05	0.07	0.04
101115489	RUNX2	0.9	1.6	1.82	0.9	0.46	0.55	0.58	0.78
101115522	ID2	24.22	35.65	28.39	22.84	5.77	5.44	8.76	10.65
101115743	GAB2	10.28	10.36	10.72	7.37	2.49	2.91	3.09	2.71
101115814	PROCR	6.42	6.14	6.93	4.84	2.23	1.26	2.97	2.68
101115839	S1PR1	31.12	27.76	31.5	15.71	13.75	13.22	13.9	10.95
101115891	ZEB1	9.65	9.6	12.5	7.92	2.74	2.74	3.18	2.71
101115961	CNN2	163.12	115.05	169.27	182.87	54.29	40.44	44.27	76.5
101115978	RAB7B	12.82	12.18	10.57	14.17	3.91	2.85	3.31	5.72
101116016	C26H8orf4	93.79	55.64	58.77	50.04	10.56	16.89	27.82	9.12
101116045	ANLN	0.49	2.36	2.24	6.21	0.65	0.45	0.63	1.52
101116151	TYRO3	12.26	16.63	16.97	14	7.02	6.9	6.7	5.58
101116170	SOX6	2.19	2.41	2	2.11	0.44	0.33	0.22	0.25
101116223	LOC101116223	8.49	5.14	7.41	4.43	2.33	1.99	4.64	3.06
101116238	SBSPON	18.6	14.26	30.92	66.55	13.84	11.9	10.86	14.54
101116587	LOC101116587	3.53	3.55	3.02	0.46	0.46	0.99	1.2	0.19
101116762	NR1H3	21.53	22.92	20.28	38.69	11.14	11.17	9.79	10.72
101116844	FGF9	11.8	8.35	7.63	8.33	2.7	3.51	4.35	3.79
101116929	PSMB10	39.56	51.18	40.43	33.22	19.05	15.03	21.56	23.69
101117096	ZBTB46	0.76	1.24	1.21	1.36	0.59	0.4	0.47	0.45
101117284	TNFRSF21	11.64	12.15	15.94	8.57	2.49	3.2	3.47	3.99
101117375	JAM3	42.36	48.65	45.55	50.68	20.9	17.4	19.59	21.44
101117556	CCL24	3.14	1.7	1.15	0.48	0.15	0.23	0.37	0.1
101117577	ABCC9	11.56	14.35	11.28	15.79	1.95	1.92	1.57	1.74
101117815	SH2B2	2.68	2.59	2.6	1.94	0.4	0.21	0.54	0.51
101117872	HPX	1.46	1.63	1.63	1.69	0.55	0.82	0.62	0.84
101118186	KLF2	22.09	21.12	23.74	11.62	8.12	9.46	12.79	7.99
101118247	STOML2	59.39	67.49	63.93	74.35	33.89	29.3	31.51	30.9
101118263	MERTK	13.75	14.03	10.21	9.81	4.17	5.21	4.72	5.57
101118552	C5AR2	3.1	1.34	1.53	1.84	0.75	0.79	1.15	0.92
101118553	CEBPA	4.12	4.51	4.68	5.2	1.36	1.96	2.37	2.3
101118580	ZP3	0.09	0.51	0.69	0.11	0	0	0	0
101118772	ZC3H8	8.8	7.2	15.14	11.19	5.1	5.87	4.58	5.54
101118781	LRRC17	12.18	35.77	20.35	18	2.71	1.41	2.98	2.11
101118842	TNFRSF11A	1.25	1.03	1.39	0.69	0.21	0.51	0.33	0.37
101119104	RORC	44.75	34.91	25.07	19.29	2.03	1.1	1.33	0.86
101119187	TINAGL1	107.13	74.96	116.89	107.47	40.11	51.15	34.24	35.17
101119285	GPC3	147.5	287.04	213.31	233.77	9.78	5.24	8.88	7.64
101119637	GLI3	4.48	8.99	6.96	4.75	1.33	0.98	1.29	1.06
101119740	C4BPA	32.84	14.27	15.19	5.19	1.75	1.81	6.94	1.59
101119927	CX3CL1	30.95	32.98	29.54	26.02	7.16	9.98	9.13	11.83
101119957	CCL21	138.96	64.39	127.11	28.12	32.82	25.81	59.1	25.88
101120004	PRDM16	4.27	4.71	3.85	4.36	0.67	0.81	0.44	0.36
101120021	SEMA7A	6.26	11.8	17.74	20.97	5.42	5.78	7.36	5.11
101120093	LOC101120093	17.49	7.83	17.33	2.15	2.62	1.11	4.43	5.07
101120172	NDRG1	128.67	133.9	120.13	94.16	57.41	25.4	38.68	30.55
101120217	CCL19	23.84	5.31	11.26	2.49	0.25	0.37	2.02	5.93
101120258	EXO1	0.22	0.27	0.63	1.27	0.07	0.06	0.22	0.29
101120384	HAND2	0.27	0.2	0.17	0.03	0.03	0	0	0
101120475	EFNB1	28.44	34.03	36.53	50.53	24.39	16.58	12.9	13.74
101120709	VAV3	3.95	5.63	2.71	2.56	1.42	1.24	1.61	2.05
101120892	HMGB2	26.54	23.24	23.01	38.74	8.03	13.44	11.75	12.9
101120960	PLA2G7	2.87	2.34	2.21	1.85	0.9	1.3	0.97	0.76
101120990	EDA	6.9	6.42	6.2	4.14	1.29	2.17	1.85	1.5
101121055	MECOM	3.2	5.65	5.18	4.37	1.26	1.6	1.38	1.28
101121145	CXCL12	224.06	197.28	224.72	172.11	62.9	76.23	60.81	49.06
101121350	AIMP1	34.64	26.48	22.78	13	8.29	10.64	9.75	8.94
101121409	KDM1A	25.96	30.2	31.31	33.33	13.33	12.54	13.23	13.59
101121425	NEDD4	3.6	3.58	3.62	2.54	1.42	1.55	1.9	1.5
101121684	ZFP36L1	141.44	223.02	200.81	150.61	45.02	43.87	53.08	46.46
101121685	BVES	1.69	0.48	2.8	0.41	0.29	0.27	0.19	0.83
101121935	LYL1	6.51	5.2	5.47	3	1.47	1.46	1.81	2.27
101122097	DAB2IP	15.93	14.62	19.26	15.02	5.28	5.33	5.7	4.96
101122126	PLCG2	11.65	7.56	15.91	7.65	2.09	2.13	2.65	2.77
101122157	S100A9	8.04	0.67	5.16	0.47	0.87	0.7	0.54	0.52
101122302	MPZL2	17.47	13.74	15.4	17.25	4.74	6.38	5.07	6.62
101122516	RARRES2	311.11	452.07	333.74	388.84	62.95	60.65	82.8	62.44
101122722	PDE2A	21.37	18.98	15.5	17.73	3.94	3.77	3.96	2.79
101122801	TNFSF12	49.39	47.44	42.78	47.66	14.93	17.2	20.52	15.12
101122820	LTB	11.57	1.6	2.32	1.46	1.36	0.55	1.24	2.06
101123054	TNFSF13	10.6	8.65	8.47	8.36	2.23	1.52	3.15	1.63
101123159	LOC101123159	91.3	138.8	83.86	119.2	24.45	16	26.24	23.7
101123419	LOC101123419	160.38	219.07	131.41	216.42	29.97	24.93	33.35	34.3
101123484	SAMHD1	19.65	20.43	19.59	16.59	7.23	5.93	7.92	13.12
101123672	LOC101123672	155.8	224.03	137.63	210.42	33.76	25.76	36.94	38.03
105607156	BATF2	2.11	2.92	1.72	1.75	0.68	0.54	0.66	0.92
105613643	HHLA2	0.37	0.66	0.49	0.48	0.29	0.03	0.13	0.2
106990096	CFH	27.54	24.72	10.02	5.18	3.76	2.38	2.86	2.94
106990166	LOC106990166	1.78	2.91	2.79	7.57	1.54	0.81	1.6	2.19
106991221	LOC106991221	86.09	80.09	76.42	78.25	30.96	36.82	39.09	33.53
106991247	LOC106991247	1.04	0.49	1.15	2.26	0.21	0.38	0.31	0.59
MSTRG.15430	--	1.65	2.54	2.56	1.4	0	0	0.38	0
MSTRG.15555	--	3.29	2.7	3.6	2.37	1.14	0.88	0.87	1.42
MSTRG.1700	--	2.56	2.51	2.15	1.38	1.08	0.64	0.48	0.54
MSTRG.17502	IFITM1	116.03	108.99	128.77	153.4	16.1	15.42	23.47	36.12
MSTRG.19044	--	0.51	0.54	0.8	1.03	0	0.21	0.16	0
MSTRG.20733	--	0.03	0.21	0.22	0.27	0.04	0.03	0.02	0.02
MSTRG.21968	--	1.19	1.35	0.69	1.35	0.25	0.26	0.3	0.17
MSTRG.22889	RBFOX2	25.41	34.13	30.11	30.43	12.08	10.93	12.28	10.5
MSTRG.27375	Smad3	4.55	4.94	4.75	4.83	2.7	2.1	2.32	0.94
MSTRG.5175	--	0.1	0.93	0.42	2	0.26	0	0	0.03
MSTRG.5485	HLX	1.85	2.56	2.5	1.78	0.33	1.17	0.44	0.73
MSTRG.5914	HES4	8.89	4.54	15.57	3.82	1.78	2.04	2.33	1.7
MSTRG.7699	CBFA2T3	3.3	2.91	4	4.08	1.44	0.53	0.38	0.64

## Sheet: Cauda
id	Symbol	Cu_3M-1	Cu_3M-2	Cu_3M-3	Cu_3M-4	Cu_1Y-1	Cu_1Y-2	Cu_1Y-3	Cu_1Y-4
443203	MS4A2	0	0	0	0.03	0.11	0.1	0.04	0.15
443305	SELP	1.79	3.13	3.85	2.56	34.74	48.1	39.07	25.34
443323	FST	1.16	2.62	3.16	1.27	15.96	4.03	5.25	33.1
443328	CD5	0.98	1.08	0.86	0.45	2.55	1.44	1	2.2
443448	XCL1	0.68	5.04	1.14	2.04	4.65	7.74	10.65	6.5
443519	HIF1A	20.82	19.84	18.85	18.91	42.3	60.03	61.22	57.68
497271	ANGPT1	0.71	0.95	0.55	0.63	1.16	1.62	3.48	1.48
554254	TLR7	0.57	0.9	0.75	0.62	2.75	2.04	3.94	10.7
554257	TLR6	3.24	3.11	2.43	2.88	5.5	6.19	6.83	5.44
554317	CD80	0.21	0.12	0.11	0.13	3.86	1.67	0.63	4.4
554321	LTF	8.33	1.55	7.41	17.45	57.22	224.65	34.65	69.18
678667	CCR9	0.22	0.8	0.03	0.23	1.2	1.44	2.41	0.84
678671	CCR10	0.88	0.82	1.12	0.87	5.34	3.34	2.63	4.53
780441	MX2	1.75	12.68	3.61	2.71	21.42	15.83	25.39	10.18
780457	SOD2	102.4	75.93	83.82	74.6	188.52	169.35	228.16	131.88
780465	NOD2	0.8	0.79	0.69	0.48	1.55	1.64	0.77	1.87
780472	CTSS	27.05	45.07	36.74	26.7	73.71	86.61	107.27	91.61
780509	MB	1.71	10.22	5.68	6.56	15.44	12.46	14.84	17.12
780519	ERBB2	71.16	47.03	52.41	52.16	115.75	105.64	129.25	99.11
100127218	AHSP	0.27	0.52	0.49	0.14	1.47	1.72	1.13	2.38
100135454	CITED2	77.98	42.59	38.26	31.32	116.99	71.25	101.94	143.37
100135696	FASLG	0.15	0.12	0.12	0.03	0.57	0.64	0.65	0.43
100141300	CIB1	52.07	28.19	32.39	30.79	200.27	131.98	153.12	135.91
100144427	FCER1A	0.09	0	0	0.08	0.37	0.36	0.15	0.39
100147795	RHOH	0.08	0.16	0.07	0.03	0.43	0.17	0.63	0.5
100170324	DPP4	2.11	2.26	0.92	1.79	94.95	135.98	203.32	77.49
100192431	FCGR1A	1.48	4.22	2.33	3.06	553.33	948.6	1125.56	482.52
100270717	SOD1	159.15	107.89	132.52	111.77	415.68	275.87	312.9	315.77
100302083	CDKN1A	1.63	0.54	0.65	0.62	3.3	2.88	1.76	4.08
100422799	BST-2A	1.06	5.08	3.6	2	4.81	6.08	7.18	7.83
100505388	MRC1	1.28	2.54	1.28	2	2.57	3.01	2.75	6.84
100885768	TFRC	7.34	3.83	6.06	5.14	14.75	20.84	14.64	13.18
101102061	STXBP2	21.67	14.08	17.58	12.17	41.23	34.62	35.04	29.76
101102317	DCSTAMP	0.17	0.11	0.09	0.15	0.24	0.94	0.63	0.13
101102522	C8B	0	0	0	0	0.42	0.41	1.23	0.23
101103169	FLVCR1	3.05	1.84	2.93	3.08	21.62	16.99	17	18.2
101103276	CTPS1	3.69	3.21	7.92	6.97	14.28	4.59	4.58	24.52
101103375	PIR	5.13	5.64	6.28	4.93	10.05	20.43	15.53	11.66
101103565	SAR1B	6.2	5.3	6.97	5.9	13.14	18.08	16.59	19.46
101103683	IRF7	3.35	3.7	3.24	2.61	19.06	18.75	16.66	14.3
101103717	PTPRZ1	0.84	1.67	2.96	1.1	3.75	6.7	1.97	4.62
101103916	LOC101103916	0.16	0.15	0	0.15	0.48	0.87	0.4	0.62
101103999	PIP4K2A	6.53	7.69	6.93	7.19	18.08	19.07	20.96	16.38
101104155	SIX4	1.56	1.38	1.92	2.93	6.06	9.99	13.79	7.64
101104174	CXCR5	0.7	0.35	0.35	0.67	2.58	2.27	1.11	1.16
101104255	IKZF3	0.5	1.3	0.72	0.49	1.13	1.25	1.59	2.12
101104332	BPI	2.56	0.41	0.74	0.85	86.6	130.99	189.51	91.89
101105355	SLC37A4	14.37	6.84	7.9	8.29	268.69	293.56	272.04	178.32
101105432	IRF8	11.6	9.75	9.69	6.63	71.08	76.85	80.41	28.95
101105518	CST7	0.39	0.39	0.36	0.2	1.01	1.49	4.27	0.7
101105529	STK10	5.79	7.98	4.62	6.63	11.29	11.14	12.57	25.77
101105541	ECM1	2.82	2.69	5.58	3.38	189.69	30.96	94.72	265.68
101105652	HOXA9	0.52	0.58	0.69	0.68	7.27	6.88	3.17	5.66
101106266	F2RL1	3.22	0.67	3.12	1.24	17.56	12.79	13.83	19.36
101106403	TFE3	28.39	31.16	33.72	30.48	113.78	76.66	80.88	91.36
101106987	PTPN2	11.81	10.72	11.78	11.15	23.09	26.61	22.63	21.03
101107377	IL15RA	0.61	1.04	0.82	0.69	3.44	2.23	3.68	3.7
101107404	TWSG1	24.36	30.03	30.88	33.53	50.25	67.54	70.26	61.88
101107435	IKZF1	1.14	1.44	0.71	0.53	2.22	0.79	1.92	6.76
101107699	NLRP3	0.28	0.49	0.32	0.15	0.81	0.95	0.85	0.65
101107820	TESC	2.5	1.67	1.66	1.72	27.11	17.78	9.32	8.2
101108206	TTC7A	10.86	5	5.35	5.55	19.76	21.97	23.28	16.21
101108368	PSMD14	12.44	13.73	18.81	11.14	37.8	46.3	42.92	46.11
101108407	TNFRSF4	1.67	2.85	1.81	2.61	5.34	3.71	9.95	3.47
101108410	BPIFB1	0	0	0	0	0.84	0.93	1.35	0.68
101108427	CTSH	47.1	30.3	43.67	31.75	80.27	112.41	112.52	80.19
101108440	ACTR1A	30.06	35.89	43.13	31.67	83.91	79.49	64.5	84.84
101108716	FAM213A	30.15	36.08	50.54	43.38	107.88	192.6	212.21	175.56
101108937	LOC101108937	2.92	1.95	2.46	2.7	4.45	5.82	5.93	5.61
101108939	CAMK1D	3.87	3.24	5.15	4.4	12.02	6.99	7.26	17.62
101108953	LOC101108953	3.45	2.28	2.53	2.92	8.46	8.83	4.99	11.7
101109059	SIGLEC15	0.01	0.04	0	0.13	0.28	1.54	0.33	0.41
101109219	LOC101109219	2.8	4.03	4.38	2.11	19.15	4.51	18.07	20.03
101109660	AHCYL1	28.02	25.54	22.56	28.37	57.66	56.01	84.16	62.68
101109915	OAS2	0.11	0.4	0.26	0.33	0.98	0.71	0.95	0.91
101110045	ENDOU	0.24	0	0.26	0.12	0.55	0.66	0.58	0.93
101110074	PRKCA	12.33	7.42	8.23	7.92	18.9	19.66	31.99	24.45
101110188	PSMB2	51.64	44.51	47.05	40.95	164.24	121.08	128.51	121.83
101110289	TIPARP	6.08	2.78	3	2.77	8.84	7.08	5.95	10.89
101110596	GPX2	0.8	0	0.28	0	42.54	14.33	28.62	67.01
101110817	SLC7A2	3.03	4.71	4.89	4.04	25.16	15.01	20.01	21.65
101111143	CHUK	5.54	3.95	5.15	4.5	12.24	14.03	15.65	16.95
101111155	SGPL1	16.64	14.79	19.66	9.9	50.26	60.43	67.51	46.3
101111814	TMEM64	5.32	4.42	4.16	5.23	9.17	13.27	8.9	14.12
101112068	TPD52	8.09	8.36	12.03	5.87	19.52	21.79	20.18	16.28
101112273	PIK3AP1	0.91	0.77	0.82	0.46	2.04	4.69	4.73	3.45
101112341	BLOC1S3	6.14	4.51	4.82	4.27	19.96	17.84	23.28	11.47
101112579	LCP1	9.7	15.98	13.25	9.2	43.43	83.49	71.69	55.21
101112941	INPP5D	2.67	3.37	2.98	2.14	3.87	9.11	3.05	11.15
101113728	LOC101113728	1060.38	539.22	452	216.11	1200.94	2717.35	2045.96	515.65
101113959	PLA2G3	0.09	0	0	0.03	0.81	0.7	1.06	0.8
101114060	SEC61A1	88.8	73.62	86.57	76.24	194.28	201.45	179.36	159.81
101114308	PTPN11	23.53	21.31	31.21	23.75	52	59.5	65.83	77.56
101114374	DUSP3	12.39	9.98	15.19	10.99	45.89	38.87	37.83	57.81
101114495	AKAP17A	7.64	8.52	5.6	6.9	30.14	21.85	20.47	14.91
101114584	DDIT4	145.24	54.98	59.06	41.7	231	168.35	236.6	185.08
101114700	MZB1	1.43	0.35	0.23	0.38	1.26	2.15	1.98	1.31
101115136	LOC101115136	60.27	42.29	74.77	41.13	152.52	99.52	114.82	115.08
101115254	SATB1	18.34	24.9	27.63	45.51	77.77	79.8	80.9	76.2
101115273	IRAK3	5.43	3.48	3.57	3.35	8.46	14.55	10.7	6.96
101115558	BATF3	1.33	1.16	1.49	0.94	5.94	3.46	2.74	4.22
101115705	CFD	14.71	29.98	12.22	18.24	54.27	36.57	30.5	45.53
101115850	LGALS8	16.83	12.86	11.57	13.32	26.46	28.1	24.48	32.39
101115877	RBM47	13.33	9.46	12.23	7.61	39.17	41.19	35.63	27.8
101116050	TMEM173	11.73	16.58	13.87	12.87	26.94	27.21	46.3	47.16
101116201	MAPK8	3.74	3.82	3.44	3.89	8.56	11.53	10.15	8.4
101116636	DOCK8	1.83	2.36	2.33	1.7	3.39	4.2	7.48	3.24
101117046	ZP4	0	0	0	0	1.08	0.43	7.05	0.51
101117297	CCL26	1.93	0.49	0.28	0.69	29.18	53.26	66.39	5.82
101117610	NLRP12	0.02	0.06	0.04	0	3.01	0.69	0.56	3.23
101117666	SHH	0.9	0.55	0.69	1.22	2.91	4.36	2.67	1.96
101117716	SAMSN1	0.23	0.36	0.32	0.18	0.36	0.57	0.51	0.89
101118013	DYNC1I1	0.83	0.52	0.19	0.27	3.58	2.96	4.86	2.59
101118098	POLM	1.3	0.99	1.35	1.06	3.4	2.24	2.3	2.1
101118410	PRKCB	1.19	2.32	0.96	1.71	8.86	3.34	2.5	13.22
101118449	LGALS3	27.5	21.21	22.04	21.77	172.1	120.78	151.93	132.07
101119000	GPLD1	0.04	0.25	0.13	0.09	0.99	0.92	0.96	1.24
101119148	UNC13D	11.4	9.54	8.7	9.69	49.08	39.4	38.63	26.95
101119496	SMPD3	1.23	2.13	2.15	1.5	11.77	2.84	4.58	17.38
101119606	THEM4	2.3	1.27	1.42	1.24	4.92	4.3	5.34	5.55
101120335	EPB42	0.11	0.05	0.03	0.07	0.27	0.13	0.33	0.63
101120414	SPTB	0.3	0.72	0.34	0.83	45.74	39.07	47.63	29.46
101120563	TESPA1	0.31	0.94	0.35	0.29	1.27	0.75	1.95	0.72
101120639	SLC46A2	1.24	2.51	1.58	2.18	266.81	370.89	321.25	103.29
101120665	MAPK10	0.08	0.33	0.09	0.15	3.94	22.73	1.11	1.4
101121359	LOC101121359	3.56	3.64	4.66	4.9	8.39	8.61	8.9	8.56
101121499	GPR55	0.11	0.41	0.2	0.31	0.67	0.58	1.35	0.32
101121685	BVES	0.09	0	0.21	0.16	0.9	0.29	0.2	2.05
101121825	C5	3.06	2.04	3.94	2.52	6.22	7.51	5.9	6.86
101122200	TNFRSF13B	0.86	0.62	1.95	1.24	5.61	2.19	3.48	6.16
101122295	PRKCZ	18.33	14.02	15.07	13.61	35.02	29.92	33.62	31.08
101122374	SLA2	0.54	0.51	0.32	0.32	1.43	0.66	1.06	1.12
101122397	STXBP3	18.43	20.52	16.2	19.62	32.56	54.61	54.07	46.16
101122437	KLF1	0.18	0	0	0	0.96	0.76	0.99	0.57
101122495	IL27	0.03	0.12	0.1	0.01	0.41	0.31	0.32	0.15
101122795	ENPP3	0.19	0.08	0.24	0.18	175.84	332.99	421.37	132.43
101123053	MPO	0.04	0.03	0	0	0.05	0.57	0.04	0.33
101123369	SCIN	3.33	13.77	8.42	4.03	50.11	70.77	72.55	17.29
101123594	SEMA4A	0.87	1.39	0.99	0.73	19.55	7.01	12.03	14.56
105607823	LOC105607823	0	0	0.03	0	0.4	2.18	0.12	0.19
105612738	LOC105612738	1.22	1.32	1.47	1.67	4.53	2.87	3.58	4.88
MSTRG.10238	--	0.1	0.03	0.08	0.02	2.54	6.56	7.75	2.43
MSTRG.10290	Pde4d	2.76	1.41	1.86	1.97	10.17	19.37	13.04	6.81
MSTRG.10384	--	0	0	0	0	1.63	0	0.17	0.43
MSTRG.10599	--	1.34	3.05	2.61	0.62	2.82	4.24	11.27	1.79
MSTRG.12484	SEC61G	10.41	9.32	12.92	11.19	27.11	30.2	32	28.95
MSTRG.13585	--	2.67	2.05	2.24	2.48	7.03	7.51	7.16	5.47
MSTRG.1579	--	4.08	3.39	2.73	2.75	4.46	7.42	8.41	6.28
MSTRG.15902	--	0	0	0	0.05	2.79	0.72	0.63	4.77
MSTRG.15941	--	0.92	0.68	1.07	0.84	2.15	2.58	2.42	2.87
MSTRG.16465	--	0	0	0	0	0.13	0.74	0.13	0.15
MSTRG.16670	--	0.63	0.26	0.82	0.53	6.74	4.96	1.41	5.38
MSTRG.16738	--	0	0	0	0	0.1	0.14	0.08	0.14
MSTRG.16764	--	0.63	0.23	0.44	0.41	0.48	1.4	1.06	0.77
MSTRG.17032	--	0	0.08	0	0.05	1.67	1.37	2.33	2.86
MSTRG.18625	--	0.03	0.07	0	0.03	0.02	1.13	0.14	0.1
MSTRG.1877	--	8.62	14.88	17.1	9.16	21.67	22.61	28.96	26.6
MSTRG.20418	--	0.06	0.07	0.06	0	0.58	0.9	0.5	1.04
MSTRG.21080	--	0.12	0.07	0.43	0.2	4.98	0.94	0.1	3.09
MSTRG.22138	--	0.22	0.19	0	0	3.75	2.18	2.2	2.07
MSTRG.22464	--	0.24	0.29	0.33	0.26	1.75	1.8	2.06	2.25
MSTRG.23006	--	1.24	1.22	1.1	1.19	1.62	4.57	3.86	1.72
MSTRG.23147	--	0.04	0.04	0	0.03	1.17	1.53	2.05	2.06
MSTRG.24374	--	0.03	0	0	0.02	1.4	1.43	2.03	0.6
MSTRG.24382	--	0.81	0.39	0.36	0.5	1.87	2.49	2.24	1.01
MSTRG.25290	--	0	0	0	0	1.38	0.41	0.58	0
MSTRG.25937	--	0.13	0.17	0.05	0.2	1.45	1.93	2.17	0.45
MSTRG.28180	Sptbn1	0.67	0.81	0.54	1.52	5.79	5.5	4.09	4.5
MSTRG.29059	--	0.65	0.77	0.36	0.48	5.98	4.07	5.24	1.58
MSTRG.29159	--	0.02	0.05	0.05	0	0.47	0.62	1.37	0.16
MSTRG.29351	--	0.77	0.37	0.82	0.72	4.77	9.92	9.47	3.79
MSTRG.2953	--	0.07	0.22	0.45	0.52	2.64	1.86	5.14	4.78
MSTRG.31076	Osbpl1a	0.58	0.48	0.38	0.66	13.55	31.39	20.23	14.55
MSTRG.3450	--	0	0	0	0	0.55	8.76	6.8	3.01
MSTRG.4366	--	0.55	0.37	0.31	0.69	0.86	1.75	1.79	1.05
MSTRG.5169	--	0.15	0.09	0.22	0.24	1.49	1.48	0.72	0.56
MSTRG.5568	--	0.79	0.73	0.89	0.98	1.52	2.01	3.26	2.14
MSTRG.5901	--	0.11	0	0	0	3.36	1.86	3.24	0.77
MSTRG.7314	--	0	0	0	0	0.77	1	0.64	4.65
MSTRG.78	--	0	0.21	0.16	0.05	2	1.28	2.21	1.22
MSTRG.87	Pol	4.21	3.04	4.39	3.96	5.94	11.7	16.86	8.66
MSTRG.8892	--	0.1	0.66	0.94	0.9	1.63	2.1	3.11	1.67
MSTRG.9119	--	0.44	0.06	0	0.32	2.16	1.75	2.9	1.8
443058	SPP1	1.24	2.74	1.73	10.03	0.67	0.51	0.7	0.2
443074	FGF10	12.29	5.02	2.46	7.24	1.8	1.79	1.04	1.85
443087	KDR	17.83	34.25	25.17	23.71	5.77	5.42	3.33	8.91
443095	FGF7	14.94	16.75	17.55	14.95	1.4	1.49	1.73	1.17
443119	NFKB2	24.28	27.02	22.38	20.35	9.3	6.16	8.87	12.52
443169	SMAD3	40.81	37.78	44.57	36.87	5.19	6.13	5.2	5.6
443174	BMP6	9.5	14.03	16.99	20.74	1.1	0.68	0.34	2.11
443204	FCER1G	9.95	12.96	8.38	9.52	3.03	3.97	3.77	5.39
443217	ITGAM	2.31	2.01	1.85	2	0.84	0.26	0.47	1.15
443232	CD40	1.61	5.36	4.91	2.69	0.19	0.15	0.56	1.01
443249	SLC7A5	6.49	13.27	12.89	5.31	5.28	4.53	1.88	3.24
443297	LOC443297	28.02	44.17	31.73	32.24	15.11	14.81	15.21	9.28
443298	LGALS1	125.54	273.9	325.98	200.86	121.27	36.65	26.51	156.43
443318	IGF1	24.08	35.1	10.29	35.49	5.16	6.26	4.29	7.57
443325	IGF2	607.96	405.6	305.98	357.94	151.21	76.59	94.78	180.41
443330	ADORA3	2.48	3.55	2.62	2.34	0.52	1.4	0.95	1.4
443371	KITLG	9.35	21.7	20.98	17.41	2.1	3.04	2.54	4.48
443446	THRA	129.04	141.26	108.72	129.82	35.99	14.43	19.71	35.11
443447	MYC	25.55	18.6	23.43	21.18	9.07	2.75	1.54	9.23
443499	ITGA4	1.47	5.18	4.06	7.07	1.17	1.11	0.98	2.64
443515	IGF1R	75.64	62.89	54.37	65.09	32.94	28.85	34.03	24.57
443532	CXCR4	18.88	25.21	35.65	46.02	9.23	16.02	9.61	10.67
494191	TGFBR2	66.52	53.02	51.55	49.96	19.04	10.12	9.59	23.98
554256	TLR5	6.32	6.28	6.99	5.85	0.69	0.99	0.6	0.89
554263	TLR4	13.28	17.15	17.81	15.35	6.13	5.54	6.83	6.43
554322	TGFB2	12.52	9.32	11.88	14.13	3.53	2.4	1.68	6.55
554324	FGFR3	11.17	3.23	6.87	5.49	1.77	1.19	0.76	1.81
554326	TGFBR1	7.25	7.13	7.83	7.84	2.82	2.57	2.21	6.36
554333	MAFB	5.65	6.92	4.65	4.46	1.89	2	0.72	2.29
780485	IRF3	34.95	34.26	31.73	32.94	13.5	14.12	21.11	17.56
780486	JAG1	31.08	27.94	26.16	36.34	13.82	7.01	8.18	12.45
780489	NCF1	2.87	5.67	4.1	2.6	1.79	1.16	0.6	2.39
780525	FLT3LG	20.75	20.77	16.07	16.12	12.86	4.41	4.19	14.24
100037665	RPS6	1832.88	1925.57	1682.84	1628.71	892.19	893.27	788.2	641.82
100037691	APOBEC3F	12.04	23.42	18.98	12.95	5.44	3.14	2.96	8.92
100101231	COL3A1	524.76	1682.39	1078.97	1522.08	80.47	42.37	16.61	465.31
100125611	SLIT2	61.6	64.41	32	43.81	6.66	6.66	5.03	7.91
100144761	CDK6	7.6	6.23	9.63	7.94	1.84	2.94	1.65	2.6
100144764	PIGR	57.06	42.8	33.83	6.63	0.62	2.04	1.66	2.74
100174903	NR1D1	30.37	26.76	16.88	22.59	12.78	4.64	6.08	8.72
100216432	CDK1	1.64	3.06	5.35	4.14	0.52	1.95	1.06	1.36
100286738	MEF2C	5.47	9.55	10.1	8.08	4.09	3.79	3.65	4.67
100294604	SNCA	5.46	11.93	6.27	7.68	4.89	1.06	1.44	4.3
100303606	TUBB	227.73	474	416.99	323.77	122.66	90.97	64.56	110.98
100499506	IL25	1.04	0.95	1.5	1.27	0.33	0	0.13	0.15
100620048	B4GALT1	21.53	26.49	21.44	27.3	11.27	7.27	7.78	16.37
101101854	HTRA1	59.97	84.84	100.78	74.46	18.87	10.03	8.16	46.94
101102194	LOC101102194	3.36	12.76	5.64	6.11	1.24	1.73	2.58	3.05
101102232	IL27RA	37.4	38.32	60.42	42.43	6.31	3.23	2.86	8.31
101102387	TMEM176B	39.09	40.51	15.94	18.23	6.29	3.14	6.36	8.45
101102396	GREM1	0.12	1.46	3.08	0.45	0.44	0.02	0	0.13
101102437	TGFBR3	28.48	19.69	11.58	22.89	9.19	9.6	6.88	10.29
101102520	GLO1	31.78	29.78	50.96	35.18	12.14	16.5	13.8	26.63
101102552	IL18R1	0.25	1.13	0.33	0.52	0.03	0.08	0.02	0.12
101102750	AXL	59.06	55.73	51.81	45.94	14.82	7.27	6.26	24.46
101102931	C7	248.9	145.53	133.66	91.79	14.57	17.31	9.12	29.97
101102949	COLEC12	50.85	58.03	37.96	51.84	4.55	3.01	3.29	4.5
101103068	SMAD6	9.05	9.22	8.87	13.55	3.87	1.03	1.37	6.11
101103355	CD83	2.48	6.69	1.56	2.75	1.59	0.58	0.4	2.25
101103495	RNASEL	10.78	11.8	8.47	7.15	1.52	3.44	2.68	3.14
101103546	FZD7	32.31	29.8	23.3	34.26	5.99	4.57	3.07	6.29
101104153	LOC101104153	6.32	10.6	9.56	11.62	1.63	2.37	1.32	3.35
101104200	CSF1	13.38	14.05	11.52	10.28	3.78	1.67	1.69	4.28
101104361	APOD	383.26	63.65	98.63	108.46	40.86	32.12	31.89	64.37
101104389	SP7	0.19	0.58	0.27	0.41	0.08	0.04	0.1	0.06
101104422	CMTM3	19.01	31.84	33.39	31.2	5.89	5.09	5.71	12.03
101104734	PTPRO	0.76	1.22	0.43	0.48	0.23	0.08	0.1	0.19
101104901	TNFRSF13C	0.31	0.55	0.38	0.62	0.1	0.04	0.04	0.21
101104968	FGF16	0.09	0.15	0.15	0.28	0.02	0	0	0
101105160	SPON2	137.07	136.99	102.39	118.31	28.71	16.44	15.03	27.52
101105408	IRF5	4.23	2.29	2.46	1.48	1.22	0.97	0.76	1.69
101105455	CD248	11.54	13.52	14.18	13.44	5.57	2.28	2.09	8.7
101105458	RBP4	226.67	144.3	144.8	139.17	42.86	18.56	25.28	40.89
101105557	SHB	3.57	3.44	4.82	4.16	0.88	0.15	0.22	1.16
101105675	CD34	68.95	98.13	94.92	83.1	38.01	21.3	24.55	48.89
101105804	MSN	71.52	74.68	84.78	68.4	32.68	25.71	27.64	52.37
101105839	MIXL1	0.31	0.25	0.55	0.3	0.12	0.03	0.07	0
101105904	NFAM1	2.48	2.41	3.71	1.14	0.74	0.95	0.22	1.07
101106012	PDGFRA	137.92	140.97	79.44	136.32	10.91	10.64	7.11	18.27
101106101	RPS19	1657.6	1820.62	1399.43	1573.57	780.56	571.27	567.07	553.58
101106389	EPHB3	13.23	15.53	16.81	20.09	2.84	1.68	0.67	5.97
101106560	HES1	22.34	19	20.72	21.78	6.44	7.9	5.85	7.24
101106757	ADD2	0.22	0.2	0.23	0.16	0.05	0.08	0.05	0.11
101106947	TCF21	160.07	248.05	170.21	224.58	17.63	15.02	11.52	25.87
101107255	XRCC5	19.72	23.85	22.7	20.55	5.23	7.71	7.38	7.71
101107426	MSH6	17.88	25.76	28	24.83	8.14	10.22	13.1	10.22
101107430	LOC101107430	238.29	211.6	135.56	177.75	39.21	24.92	38.97	42.01
101107688	C1S	191.07	168.27	99.92	122.55	18.95	19.62	13.1	21.4
101107915	VTCN1	0.5	0.91	2.55	0.58	0.07	0.21	0.07	0.16
101107973	RARA	35.09	36.25	40.95	46.08	15.09	6.69	6.48	18.81
101108055	SPPL2A	7.7	9.37	10.56	8.98	1.72	2.31	1.28	3.52
101108131	C3	297.67	254.89	330.18	146.79	9.32	7.33	8.52	17.97
101108291	NUGGC	0.37	0.4	0.31	0.09	0.02	0	0	0.04
101108788	CLCF1	10.73	2.84	3.94	4.01	2.4	0.63	0.45	3.77
101108977	RBP1	136.45	129.79	181.78	148.87	39.69	33.6	62.54	40.57
101109029	TNFSF4	0.34	0.74	0.49	0.67	0.02	0.15	0.03	0
101109048	TFEB	6.76	7.97	4.53	5.79	2.95	1.96	1.2	3.81
101109078	SRSF4	46.62	40.41	46.26	53.24	24.51	21.08	19.5	19.88
101109123	DTX1	17.4	16.11	18.35	12.01	3.04	1.7	1.3	3.41
101109745	WNT5A	16.11	22.43	28.86	24	10.33	10.47	5.65	18.46
101109747	LOC101109747	143.96	320.52	208.49	109.49	91.64	82.34	59.86	144.07
101109832	ITGA9	27.44	14.27	21.67	17.12	7.06	5.47	3.18	9.51
101109886	MYB	10.49	0.5	1.36	0.38	0.27	0.11	0.31	0.51
101109906	THY1	103.26	155.67	117.31	132.48	26.41	12.8	11.48	39.08
101110053	ZC3HAV1	10.15	10.52	10.44	10.1	2.08	4.35	3.72	3.92
101110180	LIF	1.67	1.29	1.77	0.87	0.43	0.1	0.05	0.64
101110392	TSPAN6	87.43	96.64	92.96	113.41	14.21	33.07	38.1	20.88
101110545	LOC101110545	1.61	4.58	3.19	1.81	1.05	1.07	0.68	2.12
101110557	BCL6	31.56	23.44	22.75	23.4	11.85	7.82	8.98	18.41
101110575	EPHA2	7.62	12.23	12.88	14.35	6.48	2.44	1.42	8.54
101110813	CARD11	22.07	43.01	29.22	32.45	6.43	6.51	4.56	2.7
101110864	CD37	5.25	6.67	4.76	6.41	2.63	2.62	3.04	1.94
101110963	LOC101110963	5.43	3.34	2.28	1.76	0.74	0.29	0.2	1.45
101110976	SOX4	16.35	26.83	15.39	22.67	6.36	9.04	7.83	10.1
101111016	TICAM1	3.88	3.41	4.86	3.85	2.2	1.65	2.07	1.91
101111065	MASP1	2.74	5.65	5.57	1.55	2.08	0.53	0.74	2.33
101111153	CD47	14.2	56.57	52.08	46.16	17.87	28.59	11.8	17.15
101111370	CD276	29.48	24.03	25.51	26	11.6	6.62	6.69	13.72
101111381	PM20D1	8.16	6.87	4.99	5.5	2.7	1.62	0.47	1.26
101111394	SPEF2	3.17	0.76	2.11	0.92	0.43	0.5	1.01	0.81
101111510	CD19	4.7	5.33	5.16	6.46	0.52	0.19	0.32	0.33
101111638	IRAK1BP1	5.05	5.56	6.22	5.99	1.52	1.79	2.31	2.64
101111878	PLVAP	56.01	34.9	52.67	33.5	20.36	14.03	20.48	18.63
101112041	MEIS1	29.42	32.27	26.83	31.37	11.9	5.34	5.47	15.43
101112126	RPL35	1249.48	1678.63	1186.35	1606.31	859.63	608.58	687.72	618.92
101112256	LRRC32	16.89	10.64	13.83	11.87	6.3	3.91	3.59	6.35
101112310	TMEM176A	26.55	25.51	16.02	15.33	3.42	1.89	4.36	4.26
101112493	ARRB2	16	17.86	17.14	16.51	5.49	4.04	4.4	7.02
101112533	GPRC5B	96.59	95.66	94.05	94.47	18.66	13.13	11.48	28.42
101112686	CTSC	17.81	24.66	35.1	22.55	5.22	5.88	6.44	10.11
101112725	TRIL	3.04	4.49	7.16	4.64	1.82	1.64	1.54	1.52
101112926	ADORA2A	1.87	1.59	2.17	1.45	0.89	0.24	0.29	1
101113016	CX3CR1	1.32	4.4	3.44	2.85	0.18	0.32	0.3	0.67
101113104	CHRNA7	0.09	0.11	0.12	0.04	0	0.01	0	0
101113147	CYFIP2	17.6	17.11	19.46	12.56	3.11	2.61	3.15	5.77
101113156	TNFAIP3	5.52	8.89	6.79	4.63	2.47	1.64	1.75	3.29
101113203	VSIG4	1.79	3.73	1.64	2.66	0.31	0.6	0.6	0.7
101113658	IHH	10.65	2.22	2.02	5.76	0	0	0	0.02
101113723	RFTN1	6.14	4.08	6.49	6.23	2.2	1.46	1.22	3.66
101113901	TAL1	1.67	2.87	1.68	1.66	0.56	0.47	0.67	1.36
101113915	NHEJ1	2.66	3.21	2.46	2.67	0.7	0.7	1	0.96
101114071	PARP9	5.38	10.36	9.01	7.63	1.95	2.4	3.1	3.96
101114153	TNFSF10	4.94	11.29	11.09	10.73	1.65	3.68	4.67	5.06
101114314	CRIP3	1.63	1.35	1.71	2.33	0.22	1.34	0.51	0.72
101114404	CBLB	5.4	9.17	8.19	9.38	1.87	2.22	1.85	2.6
101114458	EDN3	16.95	15.04	19.75	17.85	10.21	7.98	3.48	5.32
101114509	LTBR	28.49	28	28.37	29.71	14.2	10.59	10.21	18.13
101114839	LAT2	3.87	5.49	4.76	5.42	2.42	2.25	1.82	3.26
101114907	CHGA	115.33	33.44	10.59	30.57	1.94	3.84	1.26	1.72
101115072	CFB	12.25	8.23	10.66	4.1	2.9	2.33	2.32	5.94
101115163	MITF	11.21	9.66	8.31	12.74	3.09	3.17	3.11	4.41
101115211	THBS4	1.08	5.14	8.23	6.1	2.75	0.66	0.72	2.19
101115316	UNG	34.04	26.26	36.38	36.97	14.07	15.05	15.96	12.04
101115479	CADM1	34.33	25.95	28.08	23.07	4.7	4.34	5.24	9.05
101115489	RUNX2	1.46	1.1	0.96	0.91	0.47	0.32	0.24	0.36
101115743	GAB2	8.58	10.49	10.12	9.23	5.53	2.08	3.16	6.9
101115891	ZEB1	8.26	8.29	8.65	9.15	3.14	1.88	1.47	5.82
101115893	PREX1	8.62	10.6	8.5	8.65	3.44	3.07	2.66	4.32
101115978	RAB7B	7.31	8.94	9.45	7.45	2.9	1.92	1.6	5.21
101116016	C26H8orf4	125.92	59.41	88.89	61.31	8.53	8.71	22.05	12.5
101116045	ANLN	0.46	1.21	2.84	2.27	0.35	0.38	0.16	1.1
101116151	TYRO3	9.42	16.49	15.51	12.94	5.27	3.97	3.02	5.6
101116170	SOX6	3.1	2.47	1.98	1.43	0.35	0.41	0.07	0.29
101116238	SBSPON	14.96	20.52	99.22	39.04	7.51	5.52	4.54	12.74
101116616	POLR3C	10.07	10.5	8.78	10.24	4.36	5.17	3.87	2.88
101116762	NR1H3	26.81	21.32	24.31	29.34	8.03	6.58	3.36	8
101116868	BCL11B	0.66	0.44	0.38	0.66	0.24	0.09	0.11	0.15
101117096	ZBTB46	1.04	1.1	1.18	0.99	0.53	0.45	0.52	0.44
101117284	TNFRSF21	7.94	14.03	8.19	9.58	4.79	3.07	3.94	6.54
101117375	JAM3	43.75	53.33	59.55	48.79	24.16	18.85	10.49	34.2
101117577	ABCC9	9.09	12.69	14.6	10.82	2.48	1.23	0.93	4.16
101117706	LOC101117706	0.62	1.15	0.7	0.73	0.11	0.18	0.26	0.61
101117729	DMTN	7.45	7.82	12.34	4.93	1.52	0.97	0.35	3.45
101117860	DYRK3	8.02	4.26	3.88	4.03	2.07	2.75	1.6	2.77
101118247	STOML2	58	62.45	72.28	56.46	28.73	26.06	30.41	34.15
101118263	MERTK	12.71	12.75	10.73	11.45	3.98	2.38	1.8	5.01
101118553	CEBPA	5.99	4.94	3.78	5.23	1.24	0.81	0.41	1.92
101118772	ZC3H8	10.06	10.96	8.24	9.57	2.58	4.92	4.27	4.41
101118781	LRRC17	13.6	30.33	16.93	19.76	1.57	1.57	2.78	3.97
101119285	GPC3	353.27	435.38	309.88	455.48	5.61	3.94	9.46	7.19
101119637	GLI3	4.66	8.63	4.48	6.47	1.78	1.03	0.77	2.35
101119740	C4BPA	10.24	0.69	9.62	0.55	0.22	0.9	0.6	0.38
101120004	PRDM16	4.67	5.29	6.25	7.49	0.61	0.41	0.28	0.37
101120021	SEMA7A	4.29	10.45	21.38	13.68	6.04	3.15	3.08	4.48
101120171	ENPP2	28.07	25.52	17.12	21.89	8.06	6.34	5.36	11.77
101120217	CCL19	7.96	2.71	15.02	2.04	1.26	0.22	0.98	2.63
101120475	EFNB1	35.7	43.24	39.34	43.01	15.27	14.64	11.01	19.33
101120709	VAV3	8.02	6.15	5.59	5.35	0.99	0.82	0.68	1.36
101120892	HMGB2	21.44	18.9	27.2	25.45	10.87	11.17	10.8	9.38
101120928	GAS6	79.16	46.76	66.12	53.83	34.6	23.65	14.54	42.06
101120960	PLA2G7	2.42	2.36	1.73	2.24	0.5	0.74	0.65	1.31
101120990	EDA	7.5	7.27	5.88	6.65	0.71	1.39	0.76	0.91
101121055	MECOM	1.71	5.31	4.55	4.45	1.03	1.05	1.17	1.53
101121145	CXCL12	175.89	201.6	132.9	179.01	61.88	53.17	22.81	57.77
101121350	AIMP1	22.22	31.06	17.77	28.84	9.23	9.39	10.3	8.84
101121528	DHX58	8.21	15.34	17.43	18.91	3.91	2.85	3.83	3.47
101121679	MSH3	3.1	3.62	3.77	3.08	0.75	1.94	0.93	0.96
101121684	ZFP36L1	178.82	230.17	181.43	215.94	42.1	36.32	42.29	47.56
101121867	OLFM4	9.66	7.52	12.86	1.05	0.42	0.05	0.44	0
101121935	LYL1	2.28	4.08	3.47	3.42	1.53	0.62	0.92	2.29
101122097	DAB2IP	15.53	13.84	14.52	16.39	10.08	5.36	4.13	10.12
101122293	RPL22	220.67	327.7	240.8	314.7	94.63	140.99	135.85	87.56
101122302	MPZL2	18.44	15.18	26.26	22.16	6.53	7.84	8.46	7.98
101122516	RARRES2	561.32	459.56	419.76	374.53	49.08	23.54	20.02	81.39
101122722	PDE2A	14.23	13.99	16.11	11.97	5.04	2.94	2.63	4.03
101122801	TNFSF12	48.83	39.78	40.49	42.34	25.66	12.96	14.87	28.62
101122954	CEBPE	0.29	0.22	0.14	1.16	0	0	0	0
101123054	TNFSF13	13.05	10.12	9.97	9.53	4.69	2.09	4.12	4.33
101123159	LOC101123159	155.35	194.55	135.85	150.68	6.39	9.15	5.48	11.52
101123419	LOC101123419	252.17	323.43	266.59	243.88	9.45	11.57	7.5	15.05
101123672	LOC101123672	244.93	320.5	267.45	255.99	9.02	13.46	7.64	16.76
105606925	LOC105606925	19.99	19.61	19.49	22.13	4.56	7.13	6.73	8.46
105607156	BATF2	2.72	2.99	2.89	1.44	0.74	0.51	0.19	1.03
106990096	CFH	24.11	25.84	3.92	18.85	2.99	1.97	1.71	5
106990166	LOC106990166	1.08	2.01	3.93	3	0.61	0.94	0.72	1.5
106991053	ZFP36L2	59.34	42.7	39.45	46.49	24.95	18.23	21.26	24.23
106991247	LOC106991247	0.8	0.54	1.4	0.91	0.12	0.07	0.38	0.1
MSTRG.1700	--	2.16	2.08	2.57	1.76	0.88	0.61	0.78	0.79
MSTRG.17502	IFITM1	107.22	115.21	113.03	180.26	24.65	11.21	11.94	28.13
MSTRG.20733	--	0.43	0.34	1.4	0.93	0.03	0.07	0	0.06
MSTRG.22139	--	3.18	1.24	0.86	3.25	0.2	0.35	0.17	0.38
MSTRG.22889	RBFOX2	25	33.57	26.81	32.17	13.83	11.99	13.2	17.57
MSTRG.24486	--	3.63	4.43	1.7	5.18	0.5	0.64	0.94	0.69
MSTRG.27375	Smad3	7.51	5.63	6.13	5.11	0.91	1.11	1.17	1.21
MSTRG.5175	--	0.61	0.85	1.08	2.54	0	0.07	0	0.04
MSTRG.5485	HLX	0.86	2	1.5	2.5	0.38	0.28	0	0.37
MSTRG.5914	HES4	33.32	6.99	12.99	17.03	9.73	2.07	1.75	7.58
MSTRG.7699	CBFA2T3	2.88	2.46	4.69	2.25	0.45	0	0.48	0.86
